# Supplementary material for: Mapping Genetic Variants Associated with Beta-Adrenergic Responses in Inbred Mice
Source: PLoS One. 2012 Jul 31;7(7):e41032. doi: 10.1371/journal.pone.0041032 (PMC3409184; doi:10.1371/journal.pone.0041032)
Supplement: Table S1 — Phenotypes and abbreviations used in this study. (XLS) [file pone.0041032.s012.xls]

## Sheet: Table 1
Table S1. Phenotypes and abbreviations
condition	abbreviation	phenotype
in conscious mice	HR (TC)	heart rate (tail-cuff; beats/min)
	SBP	systolic blood pressure (tail-cuff; mmHg)
	BWS	body weight at start (g)
	BWE	body weight at end (g)
	BWE/BWS	ratio BWE/BWS
under anaesthesia	HR (ECG)	heart rate (beats/min)
	Pamp	amplitude of p wave (mV)
	Parea	area of p wave (mV*ms)
	Pdur	duration of p wave (ms)
	PR	PR interval (ms)
	RR	RR interval (ms)
	Qamp	amplitude of Q wave (mV)
	QRS	QRS interval (ms)
	QRSarea	area of QRS complex (mV*ms)
	QT	QT interval (ms)
	QTc	corrected QT interval (ms)
	Ramp	amplitude of R wave (mV)
	Samp	amplitude of S wave (mV)
	ST	ST interval (ms)
after euthanasy	HW	heart weight at end (mg)
	VW	weight of cardiac ventricles (mg)
	VWI	ventricular weight index (ratio VW/BWE in mg/g)
	VW/BWS	ventricular weight index (ratio VW/BWS in mg/g)
	AW	weight of cardiac atria (mg)
	AWI	atrial weight index (ratio AW/BWE in mg/g)
	AW/BWS	atrial weight index (ratio AW/BWS in mg/g)
	VW/AW	ratio VW/AW
