# Supplementary material for: Mapping Genetic Variants Associated with Beta-Adrenergic Responses in Inbred Mice
Source: PLoS One. 2012 Jul 31;7(7):e41032. doi: 10.1371/journal.pone.0041032 (PMC3409184; doi:10.1371/journal.pone.0041032)
Supplement: Table S3 — Suggestive and significant hits mapped for the 27 traits. For each SNP, the association scores are given as the negative logarithm of the p-values calculated in EMMA, across the 105 genome-wide scans (columns K to DK). The data are ranked by position, from chr 1 to chr 17 (rows 5 to 391). (XLS) [file pone.0041032.s014.xls]

## Sheet: all loci 27 traits
Table S3
										AW	AW	AW	AW	VW	VW	VW	VW	HW	HW	HW	HW	BWS	BWE	BWE	BWE	BWE	AWI	AWI	AWI	AWI	AW/BWS	AW/BWS	AW/BWS	AW/BWS	VWI	VWI	VWI	VWI	VW/BWS	VW/BWS	VW/BWS	VW/BWS	VW/AW	VW/AW	VW/AW	VW/AW	BWS/BWE	BWS/BWE	BWS/BWE
										Ate	Ctr	Iso1	Iso10	Ate	Ctr	Iso1	Iso10	Ate	Ctr	Iso1	Iso10	all	Ate	Ctr	Iso1	Iso10	Ate	Ctr	Iso1	Iso10	Ate	Ctr	Iso1	Iso10	Ate	Ctr	Iso1	Iso10	Ate	Ctr	Iso1	Iso10	Ate	Ctr	Iso1	Iso10	Ate	Ctr	Iso1
Locus	Significance	Trait	EMMA scan	Chr	rs	Position	minor	major	gene annotation																																		QQ KO				QQ KO
15	sugg	QT	iso1	1	rs3677817	5176060	8	12	=	0.219661	0.611235	0.215768	0.161152	0.650917	1.03001	0.79787	0.690168	0.623773	1.01657	0.787917	0.653343	0.337371	0.13406	0.369167	0.183429	0.012095	0.193398	0.492895	0.077922	0.292994	0.005706	0.536184	0.010618	0.058239	1.04704	0.995987	1.17363	1.35531	0.491826	0.93884	0.96331	0.604903	0.577717	0.122835	0.855432	0.681698	0.300045	0.101078	0.204064
16	sugg	QT; ST	ctr	1	rs31054309	32386937	16	4	Khdrbs2:I	0.041901	0.026931	0.005691	0.261249	0.390827	0.425742	0.442949	0.580828	0.367128	0.390687	0.427895	0.564089	0.030036	0.027066	0.056329	0.000145	0.020254	0.087962	0.022745	0.047896	0.44877	0.21918	0.058652	0.096519	0.486477	0.903209	1.37473	1.04238	1.01129	1.04762	1.02701	1.19074	1.18507	0.825281	1.15277	1.00475	0.475485	0.313366	0.09862	0.172474
17	sugg	SBP	iso1; ctr	1	rs31971582	40082962	16	5	=	0.402004	0.355848	0.368315	0.693081	0.701109	0.982494	0.953687	0.991608	0.691737	0.942486	0.955541	0.989343	0.211681	0.087318	0.143943	0.154929	0.231374	0.573852	0.450881	0.41248	0.878427	0.486355	0.266654	0.353176	0.824925	1.45346	1.87266	1.74475	1.09359	0.918828	1.01115	1.51436	1.12558	0.319803	0.357211	0.475707	0.014462	0.140345	0.122362	0.151765
18	sugg	PR	ate	1	rs32234264	42579637	5	17	=	0.45864	0.357843	0.593364	0.210567	0.081088	0.085644	0.013564	0.223351	0.054797	0.060966	0.014957	0.189122	0.021878	0.044488	0.095804	0.077956	0.144679	0.716148	0.387427	0.552774	0.609156	0.57175	0.563167	0.610906	0.316159	0.247345	0.349806	0.125999	0.068422	0.131826	0.015977	0.063174	0.114486	1.19427	0.710496	0.939592	0.362967	0.06436	0.399261	0.098225
18	sugg	PR	ate	1	rs31572759	42581126	5	17	=	0.45864	0.357843	0.593364	0.210567	0.081088	0.085644	0.013564	0.223351	0.054797	0.060966	0.014957	0.189122	0.021878	0.044488	0.095804	0.077956	0.144679	0.716148	0.387427	0.552774	0.609156	0.57175	0.563167	0.610906	0.316159	0.247345	0.349806	0.125999	0.068422	0.131826	0.015977	0.063174	0.114486	1.19427	0.710496	0.939592	0.362967	0.06436	0.399261	0.098225
18	sugg	PR	ate	1	rs32011306	42600604	5	17	=	0.45864	0.357843	0.593364	0.210567	0.081088	0.085644	0.013564	0.223351	0.054797	0.060966	0.014957	0.189122	0.021878	0.044488	0.095804	0.077956	0.144679	0.716148	0.387427	0.552774	0.609156	0.57175	0.563167	0.610906	0.316159	0.247345	0.349806	0.125999	0.068422	0.131826	0.015977	0.063174	0.114486	1.19427	0.710496	0.939592	0.362967	0.06436	0.399261	0.098225
18	sugg	PR	ate	1	rs33324260	42614614	17	5	=	0.454776	0.357843	0.593364	0.210567	0.081088	0.085644	0.013564	0.223351	0.054797	0.060966	0.014957	0.189122	0.021878	0.044488	0.095804	0.077956	0.144679	0.717191	0.387427	0.552774	0.609156	0.565418	0.563167	0.610906	0.316159	0.249647	0.343454	0.125999	0.068422	0.131826	0.016003	0.063174	0.114486	1.15485	0.710496	0.939592	0.362967	0.063673	0.399261	0.098255
18	sugg	PR	ate	1	rs31888780	42635428	5	17	=	0.45864	0.357843	0.593364	0.210567	0.081088	0.085644	0.013564	0.223351	0.054797	0.060966	0.014957	0.189122	0.021878	0.044488	0.095804	0.077956	0.144679	0.716148	0.387427	0.552774	0.609156	0.57175	0.563167	0.610906	0.316159	0.247345	0.349806	0.125999	0.068422	0.131826	0.015977	0.063174	0.114486	1.19427	0.710496	0.939592	0.362967	0.06436	0.399261	0.098225
18	sugg	PR	ate	1	rs31967462	42672959	17	5	=	0.454776	0.357843	0.593364	0.210567	0.081088	0.085644	0.013564	0.223351	0.054797	0.060966	0.014957	0.189122	0.021878	0.044488	0.095804	0.077956	0.144679	0.717191	0.387427	0.552774	0.609156	0.565418	0.563167	0.610906	0.316159	0.249647	0.343454	0.125999	0.068422	0.131826	0.016003	0.063174	0.114486	1.15485	0.710496	0.939592	0.362967	0.063673	0.399261	0.098255
19	sugg	ST	ate	1	rs31454046	54371273	17	5	4930511H11Rik:I	0.327178	0.048886	0.037315	0.264076	0.202812	0.259889	0.173451	0.060869	0.216658	0.245137	0.169521	0.040088	0.940122	0.87781	0.718366	0.516147	0.540346	0.358389	0.589678	0.745437	2.25096	0.312264	1.03269	1.28508	2.75854	0.909712	0.509729	0.501953	0.567566	0.647577	0.645879	0.875084	0.956077	0.200816	0.282588	0.195568	0.615114	0.00914	1.29883	0.717816
19	sugg	ST	ate	1	rs29591505	54417348	5	17	4930511H11Rik:I	0.327178	0.048886	0.037315	0.26453	0.202812	0.259889	0.173451	0.060869	0.216658	0.245137	0.169521	0.040088	0.940122	0.87781	0.718366	0.516147	0.541208	0.358389	0.589678	0.745437	2.24815	0.312264	1.03269	1.28508	2.75854	0.909712	0.509729	0.501953	0.567566	0.647577	0.645879	0.875084	0.958096	0.200816	0.282588	0.195568	0.615114	0.00914	1.29883	0.717396
19	sugg	ST	ate	1	rs29596790	54421193	5	15	4930511H11Rik:I	0.439354	0.098924	0.102961	0.222862	0.190808	0.241254	0.177325	0.053601	0.209549	0.231309	0.180198	0.035655	1.00608	0.881673	0.754487	0.556631	0.515357	0.242441	0.466751	0.614289	2.04511	0.215903	0.884472	1.12336	2.65637	0.828153	0.507818	0.457339	0.495937	0.622007	0.622287	0.800418	0.853804	0.408273	0.163731	0.093986	0.517043	0.038927	1.20104	0.703795
19	sugg	ST	ate	1	rs29593900	54437641	5	17	=	0.327178	0.048886	0.037315	0.26453	0.202812	0.259889	0.173451	0.060869	0.216658	0.245137	0.169521	0.040088	0.940122	0.87781	0.718366	0.516147	0.541208	0.358389	0.589678	0.745437	2.24815	0.312264	1.03269	1.28508	2.75854	0.909712	0.509729	0.501953	0.567566	0.647577	0.645879	0.875084	0.958096	0.200816	0.282588	0.195568	0.615114	0.00914	1.29883	0.717396
19	sugg	ST	ate	1	rs29596589	54504118	5	17	=	0.327178	0.048886	0.037315	0.26453	0.202812	0.259889	0.173451	0.060869	0.216658	0.245137	0.169521	0.040088	0.940122	0.87781	0.718366	0.516147	0.541208	0.358389	0.589678	0.745437	2.24815	0.312264	1.03269	1.28508	2.75854	0.909712	0.509729	0.501953	0.567566	0.647577	0.645879	0.875084	0.958096	0.200816	0.282588	0.195568	0.615114	0.00914	1.29883	0.717396
20	sugg	AW/BWS	ate	1	rs31792085	76139364	15	7	=	1.10619	1.26063	0.888733	0.342002	0.613705	0.550124	0.470136	0.130711	0.650578	0.598153	0.514019	0.146039	0.237573	0.06579	0.06841	0.130926	0.208717	3.68712	4.48494	2.44579	1.31986	6.35516	4.11651	3.18539	1.48951	1.98332	1.33153	1.52314	0.547528	3.13008	1.52109	1.97459	0.748223	0.632412	1.10089	0.388085	0.360129	0.866116	0.238565	0.279314
21	sugg	QT	ctr	1	rs32432253	82082500	16	5	=	0.015656	0.012157	0.135278	0.353423	0.408449	0.664635	0.644074	0.657316	0.383167	0.610042	0.632559	0.645739	0.309642	0.150102	0.264379	0.283344	0.316432	0.158331	0.189594	0.113442	0.112968	0.201464	0.308303	0.091353	0.068348	0.464192	0.749427	0.60408	0.478791	0.308921	0.604272	0.729903	0.451814	0.861384	1.21928	0.745438	0.348705	0.111388	0.16571	0.148343
22	sugg	BWE	iso10	1	rs30393172	94893324	16	6	=	2.00511	1.31929	1.60935	2.51074	0.973509	0.657443	0.96006	0.757488	1.04782	0.696974	1.0527	0.853131	3.44588	4.16354	3.21172	4.42302	6.46665	0.08072	0.020887	0.468228	0.045247	0.120865	0.09788	0.147837	0.35554	1.431	1.17693	2.03282	2.20898	0.671966	1.17839	1.16969	0.940951	1.0123	0.777728	0.763695	1.93168	0.324607	0.001914	0.858584
22	sugg	BWE	iso10	1	rs32752619	94953664	6	16	Kif1a:I	2.00511	1.31929	1.60935	2.50974	0.973509	0.657443	0.96006	0.757488	1.04782	0.696974	1.0527	0.853131	3.44588	4.16354	3.21172	4.4251	6.47926	0.08072	0.020887	0.468228	0.045262	0.120865	0.09788	0.147837	0.35554	1.431	1.17693	2.03282	2.20898	0.671966	1.17839	1.16969	0.940951	1.0123	0.791487	0.763695	1.93168	0.324607	0.001914	0.853708
12	SIGNIF	Qamp	iso10	1	rs32142930	134419061	10	12	Cntn2:I	1.09724	0.768743	1.14095	1.83298	0.269533	0.224357	0.529391	0.687213	0.306464	0.254686	0.594403	0.761545	1.84953	1.32199	1.63324	1.71362	1.62144	0.098251	0.010197	0.057241	0.515268	0.162532	0.03885	0.069482	0.413682	1.08379	1.15681	0.763004	0.286855	1.63368	1.02697	0.817635	0.334075	1.34178	0.952778	0.775325	1.2895	0.706605	0.069335	0.048586
23	sugg	QTc	iso10	1	rs3706385	154474223	14	6	=	0.254821	0.077874	0.285283	0.120196	0.399524	0.469092	0.410762	0.705262	0.34524	0.425438	0.361523	0.662141	0.368857	0.505794	0.49353	0.492574	0.459567	1.65202	0.671832	1.431	0.217328	1.08908	0.376665	0.936023	0.06224	0.048916	0.207438	0.068852	0.313471	0.160138	0.327218	0.32319	0.537626	2.37289	1.2263	2.20056	0.6622	0.379012	1.11758	1.28916
23	sugg	QTc	ate	1	rs6233546	154689249	17	5	Smg7:I	0.313901	0.633295	0.238707	0.885795	1.13059	1.29056	1.04245	1.37107	1.06949	1.25473	1.00925	1.36648	1.13101	1.39451	1.56435	1.38009	1.38092	0.556812	0.059207	0.694328	0.093407	0.376421	0.113655	0.383092	0.218471	0.07588	0.228793	0.005226	0.175653	0.123534	0.322341	0.210119	0.326272	0.713269	0.235634	0.757478	0.01404	0.196564	1.53791	0.808961
23	sugg	QTc	ate	1	rs6328301	154854293	17	5	Nmnat2:I	0.313901	0.633295	0.238707	0.885795	1.13059	1.29056	1.04245	1.37107	1.06949	1.25473	1.00925	1.36648	1.13101	1.39451	1.56435	1.38009	1.38092	0.556812	0.059207	0.694328	0.093407	0.376421	0.113655	0.383092	0.218471	0.07588	0.228793	0.005226	0.175653	0.123534	0.322341	0.210119	0.326272	0.713269	0.235634	0.757478	0.01404	0.196564	1.53791	0.808961
23	sugg	QTc	iso10	1	rs3674280	155080476	6	14	Lamc1:I	0.254821	0.077874	0.291635	0.120196	0.399524	0.469092	0.410762	0.705262	0.34524	0.425438	0.361447	0.662141	0.368857	0.505794	0.49353	0.492574	0.459567	1.65202	0.671089	1.431	0.217328	1.08908	0.37473	0.936023	0.06224	0.048916	0.207438	0.068852	0.313471	0.155666	0.327218	0.32319	0.537626	2.37289	1.2263	2.20056	0.6622	0.379012	1.11758	1.28916
24	sugg	BWE	iso1; iso10	1	rs32046817	160101381	12	10	=	3.25392	3.20084	2.2919	2.86708	2.36842	2.26179	2.59974	1.92525	2.49065	2.33823	2.80092	2.04443	5.41298	5.63108	5.36568	6.01501	6.12667	0.112547	0.304915	0.365812	0.05964	0.155973	0.220908	0.245019	0.112236	0.308396	0.136842	0.448646	0.435436	0.247374	0.19684	0.326215	0.35976	0.366718	0.45756	0.0572	0.404731	0.007007	0.050515	0.235361
25	sugg	QTc	iso1	1	rs30896825	187672695	8	12	=	0.16517	0.121729	0.199501	0.465016	0.609453	0.978659	0.895526	1.23981	0.542019	0.907463	0.861337	1.19885	0.156776	0.00292	0.144168	0.216948	0.101054	0.182338	0.079759	0.07496	0.646699	0.286843	0.1455	0.108572	0.279413	1.71078	1.89856	1.12991	1.44441	0.938677	1.53311	1.2899	0.879072	2.45639	1.13618	1.06753	0.471227	0.19664	0.183159	0.198846
26	sugg	Samp	ate	2	rs3667136	4039676	18	4	=	0.252976	0.276468	0.120148	0.257681	0.397507	0.364883	0.181115	0.275589	0.398887	0.36037	0.177241	0.279212	0.62307	0.526086	0.574098	0.517273	0.632699	0.106017	0.067305	0.346879	0.157994	0.099611	0.236242	0.36006	0.196844	0.104399	0.139872	0.545712	0.284267	0.175137	0.312249	0.631993	0.505426	0.120003	0.150838	0.107558	0.22834	0.163502	0.411395	0.114461
26	sugg	Samp	ate	2	rs33396412	4056244	18	4	1700080N15Rik:L	0.252976	0.276468	0.120148	0.257681	0.397507	0.364883	0.181115	0.275589	0.398887	0.36037	0.177241	0.279212	0.62307	0.526086	0.574098	0.517273	0.632699	0.106017	0.067305	0.346879	0.157994	0.099611	0.236242	0.36006	0.196844	0.104399	0.139872	0.545712	0.284267	0.175137	0.312249	0.631993	0.505426	0.120003	0.150838	0.107558	0.22834	0.163502	0.411395	0.114461
26	sugg	Samp	ate	2	rs27065677	4213379	4	18	Frmd4a:I	0.257693	0.276468	0.119721	0.253741	0.397507	0.364883	0.181115	0.275589	0.398887	0.36037	0.177454	0.279212	0.62307	0.526086	0.576744	0.517273	0.629947	0.105992	0.067305	0.346879	0.148714	0.099644	0.236242	0.36006	0.196844	0.104399	0.139872	0.545712	0.284267	0.175137	0.312249	0.631993	0.508834	0.119877	0.150912	0.107558	0.22834	0.162723	0.411395	0.114461
26	sugg	Samp	ate	2	rs33497512	4215231	4	18	Frmd4a:I	0.257693	0.276468	0.119721	0.253741	0.397507	0.364883	0.181115	0.275589	0.398887	0.36037	0.177454	0.279212	0.62307	0.526086	0.576744	0.517273	0.629947	0.105992	0.067305	0.346879	0.148714	0.099644	0.236242	0.36006	0.196844	0.104399	0.139872	0.545712	0.284267	0.175137	0.312249	0.631993	0.508834	0.119877	0.150912	0.107558	0.22834	0.162723	0.411395	0.114461
26	sugg	Samp	ate	2	rs46604054	4215457	18	4	Frmd4a:I	0.252976	0.276468	0.120148	0.257681	0.397507	0.364883	0.181115	0.275589	0.398887	0.36037	0.177241	0.279212	0.62307	0.526086	0.574098	0.517273	0.632699	0.106017	0.067305	0.346879	0.157994	0.099611	0.236242	0.36006	0.196844	0.104399	0.139872	0.545712	0.284267	0.175137	0.312249	0.631993	0.505426	0.120003	0.150838	0.107558	0.22834	0.163502	0.411395	0.114461
26	sugg	Samp	ate	2	rs27109425	4268781	4	18	Frmd4a:I	0.257693	0.276468	0.119721	0.253741	0.397507	0.364883	0.181115	0.275589	0.398887	0.36037	0.177454	0.279212	0.62307	0.526086	0.576744	0.517273	0.629947	0.105992	0.067305	0.346879	0.148714	0.099644	0.236242	0.36006	0.196844	0.104399	0.139872	0.545712	0.284267	0.175137	0.312249	0.631993	0.508834	0.119877	0.150912	0.107558	0.22834	0.162723	0.411395	0.114461
7	sugg	BWE/BWS	iso10	2	rs33054110	18754798	4	18	=	0.683236	0.2358	0.412826	0.881799	0.028292	0.236067	0.009491	0.114061	0.054536	0.201418	0.035092	0.152606	0.244569	0.715498	0.31245	0.590398	1.03325	0.076863	0.051783	0.053507	0.16334	0.483317	0.104801	0.277577	1.33656	1.09043	1.06896	0.948328	0.906421	0.25946	0.661999	0.325241	0.026001	1.24135	0.848079	0.879047	1.33779	0.969828	0.475107	1.71768
7	sugg	BWE/BWS	iso10	2	rs27174493	18783041	18	4	Pip4k2a:I	0.683236	0.234822	0.412152	0.881799	0.028292	0.236067	0.009433	0.114061	0.054536	0.201418	0.035252	0.152606	0.244569	0.715498	0.31245	0.590398	1.03325	0.076863	0.051783	0.053507	0.16334	0.483317	0.104801	0.277577	1.33656	1.09043	1.06896	0.948328	0.906421	0.25946	0.641578	0.325241	0.025657	1.24135	0.844523	0.879047	1.33779	0.969828	0.475107	1.71826
7	sugg	BWE/BWS	iso10	2	rs27174488	18783141	18	4	Pip4k2a:I	0.683236	0.234822	0.412152	0.881799	0.028292	0.236067	0.009433	0.114061	0.054536	0.201418	0.035252	0.152606	0.244569	0.715498	0.31245	0.590398	1.03325	0.076863	0.051783	0.053507	0.16334	0.483317	0.104801	0.277577	1.33656	1.09043	1.06896	0.948328	0.906421	0.25946	0.641578	0.325241	0.025657	1.24135	0.844523	0.879047	1.33779	0.969828	0.475107	1.71826
7	sugg	BWE/BWS	iso10	2	rs33430655	18942411	4	18	=	0.683236	0.2358	0.412826	0.881799	0.028292	0.236067	0.009491	0.114061	0.054536	0.201418	0.035092	0.152606	0.244569	0.715498	0.31245	0.590398	1.03325	0.076863	0.051783	0.053507	0.16334	0.483317	0.104801	0.277577	1.33656	1.09043	1.06896	0.948328	0.906421	0.25946	0.661999	0.325241	0.026001	1.24135	0.848079	0.879047	1.33779	0.969828	0.475107	1.71768
7	sugg	BWE/BWS	iso10	2	rs29576753	19119122	4	16	Armc3:L	0.564161	0.240742	0.35042	0.850627	0.042144	0.193877	0.024696	0.139902	0.063935	0.162944	0.048075	0.17732	0.187724	0.618295	0.263993	0.496299	0.908025	0.042238	0.093665	0.045664	0.209263	0.435795	0.170792	0.255331	1.37059	0.858702	0.838378	0.727763	0.715942	0.145833	0.456662	0.217513	0.095146	0.95034	0.784312	0.698558	1.14108	1.03289	0.5945	1.50895
7	sugg	BWE/BWS	iso10	2	rs27153303	19122738	4	18	Armc3:I	0.683236	0.2358	0.412826	0.881799	0.028292	0.236067	0.009491	0.114061	0.054536	0.201418	0.035092	0.152606	0.244569	0.715498	0.31245	0.590398	1.03325	0.076863	0.051783	0.053507	0.16334	0.483317	0.104801	0.277577	1.33656	1.09043	1.06896	0.948328	0.906421	0.25946	0.661999	0.325241	0.026001	1.24135	0.848079	0.879047	1.33779	0.969828	0.475107	1.71768
7	sugg	BWE/BWS	iso10	2	rs27153232	19171796	17	4	Armc3:I	0.878554	0.320697	0.532361	0.97369	0.076836	0.172238	0.056782	0.142154	0.109208	0.139727	0.087711	0.183514	0.428865	0.93251	0.48738	0.837278	1.36148	0.087927	0.039891	0.087438	0.112697	0.475957	0.06614	0.217042	1.18283	1.1915	1.24327	1.18818	1.11714	0.320636	0.850748	0.481839	0.064648	1.42376	0.925018	0.940265	1.37352	0.864929	0.363188	1.57823
7	sugg	BWE/BWS	iso10	2	rs13476365	19202258	16	4	Armc3:I	0.635936	0.206469	0.422735	0.823529	0.007136	0.245096	0.010699	0.110838	0.031576	0.21168	0.036626	0.147259	0.286705	0.663596	0.296547	0.567843	1.00286	0.05884	0.023806	0.03574	0.138653	0.410752	0.048035	0.240937	1.15277	1.10668	1.01005	0.902096	0.85982	0.323071	0.685445	0.374554	0.012944	1.17901	0.734802	0.852493	1.21968	0.818864	0.375691	1.61085
7	sugg	BWE/BWS	iso10	2	rs27172151	19378367	4	17	=	0.612789	0.182994	0.378031	0.826263	0.000916	0.288336	0.010406	0.098513	0.022986	0.252494	0.01411	0.13498	0.227979	0.659159	0.267765	0.494728	0.972135	0.045396	0.01991	0.059478	0.152916	0.418159	0.050993	0.246477	1.247	1.13964	1.08648	0.971706	0.876938	0.309344	0.730067	0.371769	0.009735	1.15962	0.776475	0.863829	1.27357	0.889179	0.414966	1.60452
7	sugg	BWE/BWS	iso10	2	rs27172080	19395934	18	4	4921504E06Rik:I	0.683236	0.234822	0.412152	0.881799	0.028292	0.236067	0.009433	0.114061	0.054536	0.201418	0.035252	0.152606	0.244569	0.715498	0.31245	0.590398	1.03325	0.076863	0.051783	0.053507	0.16334	0.483317	0.104801	0.277577	1.33656	1.09043	1.06896	0.948328	0.906421	0.25946	0.641578	0.325241	0.025657	1.24135	0.844523	0.879047	1.33779	0.969828	0.475107	1.71826
7	sugg	BWE/BWS	iso10	2	rs32866985	19409945	4	18	4921504E06Rik:I	0.683236	0.2358	0.412826	0.881799	0.028292	0.236067	0.009491	0.114061	0.054536	0.201418	0.035092	0.152606	0.244569	0.715498	0.31245	0.590398	1.03325	0.076863	0.051783	0.053507	0.16334	0.483317	0.104801	0.277577	1.33656	1.09043	1.06896	0.948328	0.906421	0.25946	0.661999	0.325241	0.026001	1.24135	0.848079	0.879047	1.33779	0.969828	0.475107	1.71768
7	sugg	BWE/BWS	iso10	2	rs27153997	19438083	4	18	4921504E06Rik:I	0.683236	0.2358	0.412826	0.881799	0.028292	0.236067	0.009491	0.114061	0.054536	0.201418	0.035092	0.152606	0.244569	0.715498	0.31245	0.590398	1.03325	0.076863	0.051783	0.053507	0.16334	0.483317	0.104801	0.277577	1.33656	1.09043	1.06896	0.948328	0.906421	0.25946	0.661999	0.325241	0.026001	1.24135	0.848079	0.879047	1.33779	0.969828	0.475107	1.71768
7	sugg	BWE/BWS	iso10	2	rs29672509	19449388	4	18	4921504E06Rik:I	0.683236	0.2358	0.412826	0.881799	0.028292	0.236067	0.009491	0.114061	0.054536	0.201418	0.035092	0.152606	0.244569	0.715498	0.31245	0.590398	1.03325	0.076863	0.051783	0.053507	0.16334	0.483317	0.104801	0.277577	1.33656	1.09043	1.06896	0.948328	0.906421	0.25946	0.661999	0.325241	0.026001	1.24135	0.848079	0.879047	1.33779	0.969828	0.475107	1.71768
7	sugg	BWE/BWS	iso10	2	rs32832885	19601184	4	18	=	0.683236	0.2358	0.412826	0.881799	0.028292	0.236067	0.009491	0.114061	0.054536	0.201418	0.035092	0.152606	0.244569	0.715498	0.31245	0.590398	1.03325	0.076863	0.051783	0.053507	0.16334	0.483317	0.104801	0.277577	1.33656	1.09043	1.06896	0.948328	0.906421	0.25946	0.661999	0.325241	0.026001	1.24135	0.848079	0.879047	1.33779	0.969828	0.475107	1.71768
7	sugg	BWE/BWS	iso10	2	rs29541520	19666790	4	18	=	0.683236	0.2358	0.412826	0.881799	0.028292	0.236067	0.009491	0.114061	0.054536	0.201418	0.035092	0.152606	0.244569	0.715498	0.31245	0.590398	1.03325	0.076863	0.051783	0.053507	0.16334	0.483317	0.104801	0.277577	1.33656	1.09043	1.06896	0.948328	0.906421	0.25946	0.661999	0.325241	0.026001	1.24135	0.848079	0.879047	1.33779	0.969828	0.475107	1.71768
7	sugg	BWE/BWS	iso10	2	rs13476368	19676483	16	4	=	0.635936	0.206469	0.422735	0.823529	0.007136	0.245096	0.010699	0.110838	0.031576	0.21168	0.036626	0.147259	0.286705	0.663596	0.296547	0.567843	1.00286	0.05884	0.023806	0.03574	0.138653	0.410752	0.048035	0.240937	1.15277	1.10668	1.01005	0.902096	0.85982	0.323071	0.685445	0.374554	0.012944	1.17901	0.734802	0.852493	1.21968	0.818864	0.375691	1.61085
7	sugg	BWE/BWS	iso10	2	rs27127105	19678945	4	16	=	0.60342	0.209553	0.322238	0.827696	0.086723	0.163663	0.052919	0.201146	0.112231	0.135876	0.072167	0.239592	0.323165	0.861171	0.414458	0.627457	1.0479	0.066372	0.028235	0.190116	0.074463	0.268782	0.011563	0.132365	1.36363	1.21543	1.0895	0.994259	0.998112	0.309636	0.641348	0.296276	0.07967	0.957577	0.625003	0.635749	1.03782	0.855361	0.44967	1.717
7	sugg	BWE/BWS	iso10	2	rs27154842	19738153	18	4	=	0.683236	0.234822	0.412152	0.881799	0.028292	0.236067	0.009433	0.114061	0.054536	0.201418	0.035252	0.152606	0.244569	0.715498	0.31245	0.590398	1.03325	0.076863	0.051783	0.053507	0.16334	0.483317	0.104801	0.277577	1.33656	1.09043	1.06896	0.948328	0.906421	0.25946	0.641578	0.325241	0.025657	1.24135	0.844523	0.879047	1.33779	0.969828	0.475107	1.71826
7	sugg	BWE/BWS	iso10	2	rs27140431	19851617	4	18	=	0.683236	0.2358	0.412826	0.881799	0.028292	0.236067	0.009491	0.114061	0.054536	0.201418	0.035092	0.152606	0.244569	0.715498	0.31245	0.590398	1.03325	0.076863	0.051783	0.053507	0.16334	0.483317	0.104801	0.277577	1.33656	1.09043	1.06896	0.948328	0.906421	0.25946	0.661999	0.325241	0.026001	1.24135	0.848079	0.879047	1.33779	0.969828	0.475107	1.71768
7	sugg	BWE/BWS	iso10	2	rs27140318	19901342	4	16	=	0.564161	0.240742	0.35042	0.850627	0.042144	0.193877	0.024696	0.139902	0.063935	0.162944	0.048075	0.17732	0.187724	0.618295	0.263993	0.496299	0.908025	0.042238	0.093665	0.045664	0.209263	0.435795	0.170792	0.255331	1.37059	0.858702	0.838378	0.727763	0.715942	0.145833	0.456662	0.217513	0.095146	0.95034	0.784312	0.698558	1.14108	1.03289	0.5945	1.50895
7	SIGNIF	BWE/BWS	iso10	2	rs32904959	19909944	16	4	=	0.601327	0.155191	0.296658	0.813849	0.025678	0.226739	0.008064	0.128152	0.047631	0.199393	0.010762	0.162312	0.184568	0.647406	0.267682	0.492388	0.914268	0.018642	0.022525	0.138243	0.147709	0.420504	0.035856	0.175412	1.28808	0.950096	0.91034	0.795964	0.738168	0.186839	0.535468	0.247538	0.100616	1.07588	0.653791	0.695844	1.14721	1.09638	0.577397	1.69893
7	sugg	BWE/BWS	iso10	2	rs33541195	20201044	18	4	=	0.683236	0.234822	0.412152	0.881799	0.028292	0.236067	0.009433	0.114061	0.054536	0.201418	0.035252	0.152606	0.244569	0.715498	0.31245	0.590398	1.03325	0.076863	0.051783	0.053507	0.16334	0.483317	0.104801	0.277577	1.33656	1.09043	1.06896	0.948328	0.906421	0.25946	0.641578	0.325241	0.025657	1.24135	0.844523	0.879047	1.33779	0.969828	0.475107	1.71826
7	sugg	BWE/BWS	iso10	2	rs27120257	20294418	4	18	Etl4:I	0.683236	0.2358	0.412826	0.881799	0.028292	0.236067	0.009491	0.114061	0.054536	0.201418	0.035092	0.152606	0.244569	0.715498	0.31245	0.590398	1.03325	0.076863	0.051783	0.053507	0.16334	0.483317	0.104801	0.277577	1.33656	1.09043	1.06896	0.948328	0.906421	0.25946	0.661999	0.325241	0.026001	1.24135	0.848079	0.879047	1.33779	0.969828	0.475107	1.71768
7	sugg	BWE/BWS	iso10	2	rs33210690	20296591	18	4	Etl4:I	0.683236	0.234822	0.412152	0.881799	0.028292	0.236067	0.009433	0.114061	0.054536	0.201418	0.035252	0.152606	0.244569	0.715498	0.31245	0.590398	1.03325	0.076863	0.051783	0.053507	0.16334	0.483317	0.104801	0.277577	1.33656	1.09043	1.06896	0.948328	0.906421	0.25946	0.641578	0.325241	0.025657	1.24135	0.844523	0.879047	1.33779	0.969828	0.475107	1.71826
7	sugg	BWE/BWS	iso10	2	rs33716065	20366550	4	17	Etl4:I	0.736414	0.252203	0.453357	1.07241	0.04437	0.221729	0.028173	0.174919	0.072293	0.187123	0.056842	0.224606	0.27715	0.746868	0.330663	0.652319	1.23486	0.087702	0.060924	0.045518	0.181343	0.465889	0.100272	0.270543	1.34593	1.06031	1.04394	0.910652	0.886403	0.262016	0.654618	0.317751	0.029812	1.2146	0.844237	0.857202	1.3709	1.16605	0.479463	1.89513
7	sugg	BWE/BWS	iso10	2	rs29577914	20383630	4	18	Etl4:I	0.683236	0.2358	0.412826	0.881799	0.028292	0.236067	0.009491	0.114061	0.054536	0.201418	0.035092	0.152606	0.244569	0.715498	0.31245	0.590398	1.03325	0.076863	0.051783	0.053507	0.16334	0.483317	0.104801	0.277577	1.33656	1.09043	1.06896	0.948328	0.906421	0.25946	0.661999	0.325241	0.026001	1.24135	0.848079	0.879047	1.33779	0.969828	0.475107	1.71768
7	sugg	BWE/BWS	iso10	2	rs27150935	20383697	4	18	Etl4:I	0.683236	0.2358	0.412826	0.881799	0.028292	0.236067	0.009491	0.114061	0.054536	0.201418	0.035092	0.152606	0.244569	0.715498	0.31245	0.590398	1.03325	0.076863	0.051783	0.053507	0.16334	0.483317	0.104801	0.277577	1.33656	1.09043	1.06896	0.948328	0.906421	0.25946	0.661999	0.325241	0.026001	1.24135	0.848079	0.879047	1.33779	0.969828	0.475107	1.71768
7	sugg	BWE/BWS	iso10	2	rs27136037	20459826	18	4	Etl4:I	0.683236	0.234822	0.412152	0.881799	0.028292	0.236067	0.009433	0.114061	0.054536	0.201418	0.035252	0.152606	0.244569	0.715498	0.31245	0.590398	1.03325	0.076863	0.051783	0.053507	0.16334	0.483317	0.104801	0.277577	1.33656	1.09043	1.06896	0.948328	0.906421	0.25946	0.641578	0.325241	0.025657	1.24135	0.844523	0.879047	1.33779	0.969828	0.475107	1.71826
7	sugg	BWE/BWS	iso10	2	rs27136027	20461582	4	17	Etl4:I	0.878554	0.320697	0.532361	0.97369	0.076836	0.172238	0.056782	0.131709	0.109208	0.139727	0.087711	0.169554	0.428865	0.93251	0.48738	0.837278	1.36148	0.087927	0.039891	0.086802	0.112697	0.475957	0.065929	0.217042	1.18283	1.1915	1.24327	1.18818	1.11714	0.326458	0.850748	0.484786	0.064648	1.42376	0.925018	0.940265	1.37352	0.864929	0.363188	1.57823
7	sugg	BWE/BWS	iso10	2	rs13476370	20548756	4	16	Etl4:I	0.635936	0.206469	0.422735	0.823529	0.007136	0.245096	0.010699	0.110838	0.031576	0.21168	0.036626	0.147259	0.286705	0.663596	0.296547	0.567843	1.00286	0.05884	0.023806	0.03574	0.138653	0.410752	0.048035	0.240937	1.15277	1.10668	1.01005	0.902096	0.849066	0.323071	0.685445	0.374554	0.012916	1.17901	0.734802	0.852493	1.21968	0.818864	0.376045	1.61085
7	sugg	BWE/BWS	iso10	2	rs33734427	20592304	4	16	Etl4:I	0.601327	0.155191	0.296658	0.814592	0.025647	0.234654	0.008064	0.127715	0.047583	0.206242	0.01071	0.161616	0.184568	0.647406	0.267682	0.492388	0.913278	0.018642	0.022525	0.138243	0.147584	0.420504	0.035856	0.175412	1.28808	0.950096	0.91034	0.795964	0.738168	0.186839	0.535468	0.247538	0.100616	1.07588	0.653791	0.695844	1.14721	1.09638	0.577397	1.69893
7	sugg	BWE/BWS	iso10	2	rs27133646	20658786	4	16	Etl4:I	0.601327	0.155191	0.296658	0.814592	0.025647	0.234654	0.008064	0.127715	0.047583	0.206242	0.01071	0.161616	0.184568	0.647406	0.267682	0.492388	0.913278	0.018642	0.022525	0.138243	0.147584	0.420504	0.035856	0.175412	1.28808	0.950096	0.91034	0.795964	0.738168	0.186839	0.535468	0.247538	0.100616	1.07588	0.653791	0.695844	1.14721	1.09638	0.577397	1.69893
7	sugg	BWE/BWS	iso10	2	rs33351264	20668342	4	18	Etl4:I	0.683236	0.2358	0.412826	0.881799	0.028292	0.236067	0.009491	0.114061	0.054536	0.201418	0.035092	0.152606	0.244569	0.715498	0.31245	0.590398	1.03325	0.076863	0.051783	0.053507	0.16334	0.483317	0.104801	0.277577	1.33656	1.09043	1.06896	0.948328	0.906421	0.25946	0.661999	0.325241	0.026001	1.24135	0.848079	0.879047	1.33779	0.969828	0.475107	1.71768
7	sugg	BWE/BWS	iso10	2	rs27133442	20686195	18	4	Etl4:I	0.683236	0.234822	0.412152	0.881799	0.028292	0.236067	0.009433	0.114061	0.054536	0.201418	0.035252	0.152606	0.244569	0.715498	0.31245	0.590398	1.03325	0.076863	0.051783	0.053507	0.16334	0.483317	0.104801	0.277577	1.33656	1.09043	1.06896	0.948328	0.906421	0.25946	0.641578	0.325241	0.025657	1.24135	0.844523	0.879047	1.33779	0.969828	0.475107	1.71826
7	SIGNIF	BWE/BWS	iso10	2	rs27118372	20746762	4	17	=	0.641127	0.190743	0.373967	0.835951	0.01391	0.25828	0.017326	0.099005	0.037178	0.225714	0.005114	0.133883	0.206164	0.664084	0.272975	0.542588	0.970084	0.037225	0.021061	0.092582	0.130276	0.438757	0.072301	0.238259	1.26963	1.03409	1.01142	0.912302	0.855533	0.23385	0.621678	0.298417	0.041428	1.20868	0.792173	0.838149	1.27974	1.02696	0.480156	1.80102
7	sugg	BWE/BWS	iso10	2	rs27167349	20748689	18	4	=	0.683236	0.234822	0.412152	0.881799	0.028292	0.236067	0.009433	0.114061	0.054536	0.201418	0.035252	0.152606	0.244569	0.715498	0.31245	0.590398	1.03325	0.076863	0.051783	0.053507	0.16334	0.483317	0.104801	0.277577	1.33656	1.09043	1.06896	0.948328	0.906421	0.25946	0.641578	0.325241	0.025657	1.24135	0.844523	0.879047	1.33779	0.969828	0.475107	1.71826
7	sugg	BWE/BWS	iso10	2	rs27151931	20777816	18	4	Arhgap21:I	0.683236	0.234822	0.412152	0.881799	0.028292	0.236067	0.009433	0.114061	0.054536	0.201418	0.035252	0.152606	0.244569	0.715498	0.31245	0.590398	1.03325	0.076863	0.051783	0.053507	0.16334	0.483317	0.104801	0.277577	1.33656	1.09043	1.06896	0.948328	0.906421	0.25946	0.641578	0.325241	0.025657	1.24135	0.844523	0.879047	1.33779	0.969828	0.475107	1.71826
7	sugg	BWE/BWS	iso10	2	rs27137219	20842253	4	16	Arhgap21:I	0.7917	0.260262	0.493256	0.912655	0.043548	0.222231	0.034469	0.125405	0.073029	0.188311	0.063448	0.164508	0.41313	0.862937	0.430252	0.79265	1.28604	0.053707	0.005641	0.09452	0.101529	0.404598	0.00741	0.184393	1.09048	1.26251	1.27655	1.24047	1.08866	0.393304	0.96599	0.563393	0.090014	1.32895	0.847784	0.928296	1.30721	0.781027	0.292469	1.4588
7	sugg	BWE/BWS	iso10	2	rs27137195	20847892	4	18	Arhgap21:I	0.683236	0.2358	0.412826	0.881799	0.028292	0.236067	0.009491	0.114061	0.054536	0.201418	0.035092	0.152606	0.244569	0.715498	0.31245	0.590398	1.03325	0.076863	0.051783	0.053507	0.16334	0.483317	0.104801	0.277577	1.33656	1.09043	1.06896	0.948328	0.906421	0.25946	0.661999	0.325241	0.026001	1.24135	0.848079	0.879047	1.33779	0.969828	0.475107	1.71768
7	sugg	BWE/BWS	iso10	2	rs29621727	20887602	4	18	=	0.683236	0.2358	0.412826	0.881799	0.028292	0.236067	0.009491	0.114061	0.054536	0.201418	0.035092	0.152606	0.244569	0.715498	0.31245	0.590398	1.03325	0.076863	0.051783	0.053507	0.16334	0.483317	0.104801	0.277577	1.33656	1.09043	1.06896	0.948328	0.906421	0.25946	0.661999	0.325241	0.026001	1.24135	0.848079	0.879047	1.33779	0.969828	0.475107	1.71768
7	sugg	BWE/BWS	iso10	2	rs27136974	20895703	18	4	=	0.683236	0.234822	0.412152	0.881799	0.028292	0.236067	0.009433	0.114061	0.054536	0.201418	0.035252	0.152606	0.244569	0.715498	0.31245	0.590398	1.03325	0.076863	0.051783	0.053507	0.16334	0.483317	0.104801	0.277577	1.33656	1.09043	1.06896	0.948328	0.906421	0.25946	0.641578	0.325241	0.025657	1.24135	0.844523	0.879047	1.33779	0.969828	0.475107	1.71826
7	sugg	BWE/BWS	iso10	2	rs33104833	20903811	18	4	=	0.683236	0.234822	0.412152	0.881799	0.028292	0.236067	0.009433	0.114061	0.054536	0.201418	0.035252	0.152606	0.244569	0.715498	0.31245	0.590398	1.03325	0.076863	0.051783	0.053507	0.16334	0.483317	0.104801	0.277577	1.33656	1.09043	1.06896	0.948328	0.906421	0.25946	0.641578	0.325241	0.025657	1.24135	0.844523	0.879047	1.33779	0.969828	0.475107	1.71826
7	sugg	BWE/BWS	iso10	2	rs27121821	20940603	18	4	=	0.683236	0.234822	0.412152	0.881799	0.028292	0.236067	0.009433	0.114061	0.054536	0.201418	0.035252	0.152606	0.244569	0.715498	0.31245	0.590398	1.03325	0.076863	0.051783	0.053507	0.16334	0.483317	0.104801	0.277577	1.33656	1.09043	1.06896	0.948328	0.906421	0.25946	0.641578	0.325241	0.025657	1.24135	0.844523	0.879047	1.33779	0.969828	0.475107	1.71826
7	sugg	BWE/BWS	iso10	2	rs27121790	20945849	4	18	=	0.683236	0.2358	0.412826	0.881799	0.028292	0.236067	0.009491	0.114061	0.054536	0.201418	0.035092	0.152606	0.244569	0.715498	0.31245	0.590398	1.03325	0.076863	0.051783	0.053507	0.16334	0.483317	0.104801	0.277577	1.33656	1.09043	1.06896	0.948328	0.906421	0.25946	0.661999	0.325241	0.026001	1.24135	0.848079	0.879047	1.33779	0.969828	0.475107	1.71768
7	sugg	BWE/BWS	iso10	2	rs27121763	20951566	18	4	=	0.683236	0.234822	0.412152	0.881799	0.028292	0.236067	0.009433	0.114061	0.054536	0.201418	0.035252	0.152606	0.244569	0.715498	0.31245	0.590398	1.03325	0.076863	0.051783	0.053507	0.16334	0.483317	0.104801	0.277577	1.33656	1.09043	1.06896	0.948328	0.906421	0.25946	0.641578	0.325241	0.025657	1.24135	0.844523	0.879047	1.33779	0.969828	0.475107	1.71826
7	sugg	BWE/BWS	iso10	2	rs13476372	21134974	4	16	Thnsl1:Cs:Y:115	0.635936	0.206469	0.422735	0.823529	0.007136	0.245096	0.010699	0.110838	0.031576	0.21168	0.036626	0.147259	0.286705	0.663596	0.296547	0.567843	1.00286	0.05884	0.023806	0.03574	0.138653	0.410752	0.048035	0.240937	1.15277	1.10668	1.01005	0.902096	0.849066	0.323071	0.685445	0.374554	0.012916	1.17901	0.734802	0.852493	1.21968	0.818864	0.376045	1.61085
7	sugg	BWE/BWS	iso10	2	rs33644114	21153852	4	18	=	0.683236	0.2358	0.412826	0.881799	0.028292	0.236067	0.009491	0.114061	0.054536	0.201418	0.035092	0.152606	0.244569	0.715498	0.31245	0.590398	1.03325	0.076863	0.051783	0.053507	0.16334	0.483317	0.104801	0.277577	1.33656	1.09043	1.06896	0.948328	0.906421	0.25946	0.661999	0.325241	0.026001	1.24135	0.848079	0.879047	1.33779	0.969828	0.475107	1.71768
7	sugg	BWE/BWS	iso10	2	rs27121663	21163893	4	16	=	0.811505	0.261484	0.471963	1.00294	0.022491	0.24501	0.002191	0.069792	0.05289	0.208552	0.026073	0.111867	0.325306	0.880074	0.425517	0.837083	1.56926	0.07567	0.028022	0.085339	0.084476	0.481615	0.063118	0.207232	1.09499	1.17041	1.19827	1.16281	1.09755	0.277645	0.781218	0.446184	0.069512	1.33948	0.858484	0.875071	1.27731	1.05505	0.39378	1.51477
7	sugg	BWE/BWS	iso10	2	rs27121591	21182177	4	18	=	0.683236	0.2358	0.412826	0.881799	0.028292	0.236067	0.009491	0.114061	0.054536	0.201418	0.035092	0.152606	0.244569	0.715498	0.31245	0.590398	1.03325	0.076863	0.051783	0.053507	0.16334	0.483317	0.104801	0.277577	1.33656	1.09043	1.06896	0.948328	0.906421	0.25946	0.661999	0.325241	0.026001	1.24135	0.848079	0.879047	1.33779	0.969828	0.475107	1.71768
7	sugg	BWE/BWS	iso10	2	rs27121586	21183031	4	17	=	0.737183	0.30089	0.486069	1.04889	0.042958	0.20286	0.025155	0.126367	0.070344	0.168178	0.053113	0.168004	0.251176	0.687935	0.326416	0.580528	0.998828	0.133028	0.112663	0.002658	0.300596	0.613438	0.187837	0.400925	1.9107	1.01249	0.995547	0.874997	0.836985	0.215503	0.60296	0.284126	0.032616	1.36125	1.09024	1.01321	1.94281	0.98184	0.510707	1.71807
7	SIGNIF	BWE/BWS	iso10	2	rs33569054	21192666	4	17	=	0.641127	0.190743	0.373967	0.835951	0.01391	0.25828	0.017326	0.099005	0.037178	0.225714	0.005114	0.133883	0.206164	0.664084	0.272975	0.542588	0.970084	0.037225	0.021061	0.092582	0.130276	0.438757	0.072301	0.238259	1.26963	1.03409	1.01142	0.912302	0.855533	0.23385	0.621678	0.298417	0.041428	1.20868	0.792173	0.838149	1.27974	1.02696	0.480156	1.80102
7	sugg	BWE/BWS	iso10	2	rs27152246	21302657	18	4	Gpr158:I	0.683236	0.234822	0.412152	0.881799	0.028292	0.236067	0.009433	0.114061	0.054536	0.201418	0.035252	0.152606	0.244569	0.715498	0.31245	0.590398	1.03325	0.076863	0.051783	0.053507	0.16334	0.483317	0.104801	0.277577	1.33656	1.09043	1.06896	0.948328	0.906421	0.25946	0.641578	0.325241	0.025657	1.24135	0.844523	0.879047	1.33779	0.969828	0.475107	1.71826
7	sugg	BWE/BWS	iso10	2	rs27152223	21318993	18	4	Gpr158:I	0.683236	0.234822	0.412152	0.881799	0.028292	0.236067	0.009433	0.114061	0.054536	0.201418	0.035252	0.152606	0.244569	0.715498	0.31245	0.590398	1.03325	0.076863	0.051783	0.053507	0.16334	0.483317	0.104801	0.277577	1.33656	1.09043	1.06896	0.948328	0.906421	0.25946	0.641578	0.325241	0.025657	1.24135	0.844523	0.879047	1.33779	0.969828	0.475107	1.71826
7	sugg	BWE/BWS	iso10	2	rs27152156	21341431	4	18	Gpr158:I	0.683236	0.2358	0.412826	0.881799	0.028292	0.236067	0.009491	0.114061	0.054536	0.201418	0.035092	0.152606	0.244569	0.715498	0.31245	0.590398	1.03325	0.076863	0.051783	0.053507	0.16334	0.483317	0.104801	0.277577	1.33656	1.09043	1.06896	0.948328	0.906421	0.25946	0.661999	0.325241	0.026001	1.24135	0.848079	0.879047	1.33779	0.969828	0.475107	1.71768
7	sugg	BWE/BWS	iso10	2	rs33170504	21369982	4	18	Gpr158:I	0.683236	0.2358	0.412826	0.881799	0.028292	0.236067	0.009491	0.114061	0.054536	0.201418	0.035092	0.152606	0.244569	0.715498	0.31245	0.590398	1.03325	0.076863	0.051783	0.053507	0.16334	0.483317	0.104801	0.277577	1.33656	1.09043	1.06896	0.948328	0.906421	0.25946	0.661999	0.325241	0.026001	1.24135	0.848079	0.879047	1.33779	0.969828	0.475107	1.71768
7	sugg	BWE/BWS	iso10	2	rs27151968	21386990	16	4	Gpr158:I	0.647548	0.14762	0.291975	0.681483	0.0562	0.441222	0.103767	0.023783	0.021556	0.391529	0.066788	0.058036	0.192694	0.686927	0.22328	0.476128	0.879763	0.087497	0.000867	0.085777	0.038739	0.522653	0.087302	0.212963	1.05206	1.46142	1.3878	1.41156	1.46109	0.344239	1.0015	0.498966	0.050767	1.44494	0.789935	0.98145	1.25381	1.10894	0.42916	1.5535
7	sugg	BWE/BWS	iso10	2	rs33030871	21388188	18	4	Gpr158:I	0.683236	0.234822	0.412152	0.881799	0.028292	0.236067	0.009433	0.114061	0.054536	0.201418	0.035252	0.152606	0.244569	0.715498	0.31245	0.590398	1.03325	0.076863	0.051783	0.053507	0.16334	0.483317	0.104801	0.277577	1.33656	1.09043	1.06896	0.948328	0.906421	0.25946	0.641578	0.325241	0.025657	1.24135	0.844523	0.879047	1.33779	0.969828	0.475107	1.71826
7	sugg	BWE/BWS	iso10	2	rs33093283	21399106	18	4	Gpr158:I	0.683236	0.234822	0.412152	0.881799	0.028292	0.236067	0.009433	0.114061	0.054536	0.201418	0.035252	0.152606	0.244569	0.715498	0.31245	0.590398	1.03325	0.076863	0.051783	0.053507	0.16334	0.483317	0.104801	0.277577	1.33656	1.09043	1.06896	0.948328	0.906421	0.25946	0.641578	0.325241	0.025657	1.24135	0.844523	0.879047	1.33779	0.969828	0.475107	1.71826
7	sugg	BWE/BWS	iso10	2	rs27136918	21420162	4	18	Gpr158:I	0.683236	0.2358	0.412826	0.881799	0.028292	0.236067	0.009491	0.114061	0.054536	0.201418	0.035092	0.152606	0.244569	0.715498	0.31245	0.590398	1.03325	0.076863	0.051783	0.053507	0.16334	0.483317	0.104801	0.277577	1.33656	1.09043	1.06896	0.948328	0.906421	0.25946	0.661999	0.325241	0.026001	1.24135	0.848079	0.879047	1.33779	0.969828	0.475107	1.71768
7	sugg	BWE/BWS	iso10	2	rs33452609	21420369	17	4	Gpr158:I	0.56251	0.160017	0.300761	0.732496	0.016945	0.214417	0.002636	0.11291	0.038994	0.186929	0.018011	0.14502	0.27552	0.745743	0.358384	0.594307	1.07229	0.051387	0.055396	0.197912	0.021972	0.286352	0.004083	0.134538	1.1126	1.26	1.13237	1.01863	0.934538	0.361836	0.691632	0.358381	0.007948	1.04034	0.6567	0.704521	1.10824	0.854389	0.460051	1.7591
7	sugg	BWE/BWS	iso10	2	rs27136836	21490474	4	16	Gpr158:I	0.478376	0.101463	0.264633	0.675269	0.016997	0.272361	0.02641	0.095768	0.003122	0.244415	0.005987	0.125816	0.258248	0.681511	0.30505	0.554757	1.00505	0.099292	0.103789	0.211213	0.009868	0.210858	0.076742	0.101044	1.01641	1.34308	1.15967	1.05631	0.906661	0.437558	0.77703	0.417539	0.02708	0.964677	0.584337	0.687259	1.04115	0.766636	0.383761	1.62375
7	sugg	BWE/BWS	iso10	2	rs27136809	21514288	18	4	Gpr158:I	0.683236	0.234822	0.412152	0.881799	0.028292	0.236067	0.009433	0.114061	0.054536	0.201418	0.035252	0.152606	0.244569	0.715498	0.31245	0.590398	1.03325	0.076863	0.051783	0.053507	0.16334	0.483317	0.104801	0.277577	1.33656	1.09043	1.06896	0.948328	0.906421	0.25946	0.641578	0.325241	0.025657	1.24135	0.844523	0.879047	1.33779	0.969828	0.475107	1.71826
7	sugg	BWE/BWS	iso10	2	rs27136808	21514333	4	18	Gpr158:I	0.683236	0.2358	0.412826	0.881799	0.028292	0.236067	0.009491	0.114061	0.054536	0.201418	0.035092	0.152606	0.244569	0.715498	0.31245	0.590398	1.03325	0.076863	0.051783	0.053507	0.16334	0.483317	0.104801	0.277577	1.33656	1.09043	1.06896	0.948328	0.906421	0.25946	0.661999	0.325241	0.026001	1.24135	0.848079	0.879047	1.33779	0.969828	0.475107	1.71768
7	sugg	BWE/BWS	iso10	2	rs32967820	21538825	4	17	Gpr158:I	0.878554	0.320697	0.532361	0.97369	0.076836	0.172238	0.056782	0.131709	0.109208	0.139727	0.087711	0.169554	0.428865	0.93251	0.48738	0.837278	1.36148	0.087927	0.039891	0.086802	0.112697	0.475957	0.065929	0.217042	1.18283	1.1915	1.24327	1.18818	1.11714	0.326458	0.850748	0.484786	0.064648	1.42376	0.925018	0.940265	1.37352	0.864929	0.363188	1.57823
7	sugg	BWE/BWS	iso10	2	rs29575918	21539270	4	17	Gpr158:I	0.878554	0.320697	0.532361	0.97369	0.076836	0.172238	0.056782	0.131709	0.109208	0.139727	0.087711	0.169554	0.428865	0.93251	0.48738	0.837278	1.36148	0.087927	0.039891	0.086802	0.112697	0.475957	0.065929	0.217042	1.18283	1.1915	1.24327	1.18818	1.11714	0.326458	0.850748	0.484786	0.064648	1.42376	0.925018	0.940265	1.37352	0.864929	0.363188	1.57823
7	sugg	BWE/BWS	iso10	2	rs32826665	21597936	18	4	Gpr158:I	0.683236	0.234822	0.412152	0.881799	0.028292	0.236067	0.009433	0.114061	0.054536	0.201418	0.035252	0.152606	0.244569	0.715498	0.31245	0.590398	1.03325	0.076863	0.051783	0.053507	0.16334	0.483317	0.104801	0.277577	1.33656	1.09043	1.06896	0.948328	0.906421	0.25946	0.641578	0.325241	0.025657	1.24135	0.844523	0.879047	1.33779	0.969828	0.475107	1.71826
7	sugg	BWE/BWS	iso10	2	rs27122170	21605118	4	16	Gpr158:I	0.601327	0.155191	0.296658	0.814592	0.025647	0.234654	0.008064	0.127715	0.047583	0.206242	0.01071	0.161616	0.184568	0.647406	0.267682	0.492388	0.913278	0.018642	0.022525	0.138243	0.147584	0.420504	0.035856	0.175412	1.28808	0.950096	0.91034	0.795964	0.738168	0.186839	0.535468	0.247538	0.100616	1.07588	0.653791	0.695844	1.14721	1.09638	0.577397	1.69893
7	sugg	BWE/BWS	iso10	2	rs33607318	21616384	17	4	Gpr158:I	0.878554	0.320697	0.532361	0.97369	0.076836	0.172238	0.056782	0.142154	0.109208	0.139727	0.087711	0.183514	0.428865	0.93251	0.48738	0.837278	1.36148	0.087927	0.039891	0.087438	0.112697	0.475957	0.06614	0.217042	1.18283	1.1915	1.24327	1.18818	1.11714	0.320636	0.850748	0.481839	0.064648	1.42376	0.925018	0.940265	1.37352	0.864929	0.363188	1.57823
7	sugg	BWE/BWS	iso10	2	rs33628591	21629528	17	4	Gpr158:I	0.622403	0.182199	0.354795	0.907411	0.022039	0.315367	0.04939	0.045586	0.003597	0.276576	0.022369	0.084806	0.159194	0.661398	0.250771	0.552722	1.11475	0.06555	0.040355	0.052189	0.135442	0.488297	0.101753	0.267526	1.24793	1.06879	1.0296	0.889796	0.887295	0.228674	0.609261	0.297905	0.021991	1.16963	0.78543	0.820309	1.25019	1.17009	0.50924	1.65341
7	sugg	BWE/BWS	iso10	2	rs27122080	21651977	18	4	Gpr158:I	0.683236	0.234822	0.412152	0.881799	0.028292	0.236067	0.009433	0.114061	0.054536	0.201418	0.035252	0.152606	0.244569	0.715498	0.31245	0.590398	1.03325	0.076863	0.051783	0.053507	0.16334	0.483317	0.104801	0.277577	1.33656	1.09043	1.06896	0.948328	0.906421	0.25946	0.641578	0.325241	0.025657	1.24135	0.844523	0.879047	1.33779	0.969828	0.475107	1.71826
7	sugg	BWE/BWS	iso10	2	rs27122079	21652010	4	18	Gpr158:I	0.683236	0.2358	0.412826	0.881799	0.028292	0.236067	0.009491	0.114061	0.054536	0.201418	0.035092	0.152606	0.244569	0.715498	0.31245	0.590398	1.03325	0.076863	0.051783	0.053507	0.16334	0.483317	0.104801	0.277577	1.33656	1.09043	1.06896	0.948328	0.906421	0.25946	0.661999	0.325241	0.026001	1.24135	0.848079	0.879047	1.33779	0.969828	0.475107	1.71768
7	sugg	BWE/BWS	iso10	2	rs27122077	21652092	18	4	Gpr158:I	0.683236	0.234822	0.412152	0.881799	0.028292	0.236067	0.009433	0.114061	0.054536	0.201418	0.035252	0.152606	0.244569	0.715498	0.31245	0.590398	1.03325	0.076863	0.051783	0.053507	0.16334	0.483317	0.104801	0.277577	1.33656	1.09043	1.06896	0.948328	0.906421	0.25946	0.641578	0.325241	0.025657	1.24135	0.844523	0.879047	1.33779	0.969828	0.475107	1.71826
7	sugg	BWE/BWS	iso10	2	rs33661234	21745164	18	4	Gpr158:I	0.683236	0.234822	0.412152	0.881799	0.028292	0.236067	0.009433	0.114061	0.054536	0.201418	0.035252	0.152606	0.244569	0.715498	0.31245	0.590398	1.03325	0.076863	0.051783	0.053507	0.16334	0.483317	0.104801	0.277577	1.33656	1.09043	1.06896	0.948328	0.906421	0.25946	0.641578	0.325241	0.025657	1.24135	0.844523	0.879047	1.33779	0.969828	0.475107	1.71826
7	sugg	BWE/BWS	iso10	2	rs33607330	21746017	18	4	Gpr158:I	0.683236	0.234822	0.412152	0.881799	0.028292	0.236067	0.009433	0.114061	0.054536	0.201418	0.035252	0.152606	0.244569	0.715498	0.31245	0.590398	1.03325	0.076863	0.051783	0.053507	0.16334	0.483317	0.104801	0.277577	1.33656	1.09043	1.06896	0.948328	0.906421	0.25946	0.641578	0.325241	0.025657	1.24135	0.844523	0.879047	1.33779	0.969828	0.475107	1.71826
7	sugg	BWE/BWS	iso10	2	rs33593759	21780414	18	4	=	0.683236	0.234822	0.412152	0.881799	0.028292	0.236067	0.009433	0.114061	0.054536	0.201418	0.035252	0.152606	0.244569	0.715498	0.31245	0.590398	1.03325	0.076863	0.051783	0.053507	0.16334	0.483317	0.104801	0.277577	1.33656	1.09043	1.06896	0.948328	0.906421	0.25946	0.641578	0.325241	0.025657	1.24135	0.844523	0.879047	1.33779	0.969828	0.475107	1.71826
7	sugg	BWE/BWS	iso10	2	rs13476376	21848499	16	4	=	0.635936	0.206469	0.422735	0.823529	0.007136	0.245096	0.010699	0.110838	0.031576	0.21168	0.036626	0.147259	0.286705	0.663596	0.296547	0.567843	1.00286	0.05884	0.023806	0.03574	0.138653	0.410752	0.048035	0.240937	1.15277	1.10668	1.01005	0.902096	0.85982	0.323071	0.685445	0.374554	0.012944	1.17901	0.734802	0.852493	1.21968	0.818864	0.375691	1.61085
7	sugg	BWE/BWS	iso10	2	rs27134681	21849314	18	4	=	0.683236	0.234822	0.412152	0.881799	0.028292	0.236067	0.009433	0.114061	0.054536	0.201418	0.035252	0.152606	0.244569	0.715498	0.31245	0.590398	1.03325	0.076863	0.051783	0.053507	0.16334	0.483317	0.104801	0.277577	1.33656	1.09043	1.06896	0.948328	0.906421	0.25946	0.641578	0.325241	0.025657	1.24135	0.844523	0.879047	1.33779	0.969828	0.475107	1.71826
7	sugg	BWE/BWS	iso10	2	rs33681083	21887101	4	18	=	0.683236	0.2358	0.412826	0.881799	0.028292	0.236067	0.009491	0.114061	0.054536	0.201418	0.035092	0.152606	0.244569	0.715498	0.31245	0.590398	1.03325	0.076863	0.051783	0.053507	0.16334	0.483317	0.104801	0.277577	1.33656	1.09043	1.06896	0.948328	0.906421	0.25946	0.661999	0.325241	0.026001	1.24135	0.848079	0.879047	1.33779	0.969828	0.475107	1.71768
7	sugg	BWE/BWS	iso10	2	rs29716438	21887558	4	18	=	0.683236	0.2358	0.412826	0.881799	0.028292	0.236067	0.009491	0.114061	0.054536	0.201418	0.035092	0.152606	0.244569	0.715498	0.31245	0.590398	1.03325	0.076863	0.051783	0.053507	0.16334	0.483317	0.104801	0.277577	1.33656	1.09043	1.06896	0.948328	0.906421	0.25946	0.661999	0.325241	0.026001	1.24135	0.848079	0.879047	1.33779	0.969828	0.475107	1.71768
7	sugg	BWE/BWS	iso10	2	rs13476377	22074031	4	16	=	0.635936	0.206469	0.422735	0.823529	0.007136	0.245096	0.010699	0.110838	0.031576	0.21168	0.036626	0.147259	0.286705	0.663596	0.296547	0.567843	1.00286	0.05884	0.023806	0.03574	0.138653	0.410752	0.048035	0.240937	1.15277	1.10668	1.01005	0.902096	0.849066	0.323071	0.685445	0.374554	0.012916	1.17901	0.734802	0.852493	1.21968	0.818864	0.376045	1.61085
7	sugg	BWE/BWS	iso10	2	rs27150735	22077952	4	18	=	0.683236	0.2358	0.412826	0.881799	0.028292	0.236067	0.009491	0.114061	0.054536	0.201418	0.035092	0.152606	0.244569	0.715498	0.31245	0.590398	1.03325	0.076863	0.051783	0.053507	0.16334	0.483317	0.104801	0.277577	1.33656	1.09043	1.06896	0.948328	0.906421	0.25946	0.661999	0.325241	0.026001	1.24135	0.848079	0.879047	1.33779	0.969828	0.475107	1.71768
7	sugg	BWE/BWS	iso10	2	rs33258470	22135144	4	18	=	0.683236	0.2358	0.412826	0.881799	0.028292	0.236067	0.009491	0.114061	0.054536	0.201418	0.035092	0.152606	0.244569	0.715498	0.31245	0.590398	1.03325	0.076863	0.051783	0.053507	0.16334	0.483317	0.104801	0.277577	1.33656	1.09043	1.06896	0.948328	0.906421	0.25946	0.661999	0.325241	0.026001	1.24135	0.848079	0.879047	1.33779	0.969828	0.475107	1.71768
7	sugg	BWE/BWS	iso10	2	rs33634532	22156413	4	17	=	0.878554	0.320697	0.532361	0.97369	0.076836	0.172238	0.056782	0.131709	0.109208	0.139727	0.087711	0.169554	0.428865	0.93251	0.48738	0.837278	1.36148	0.087927	0.039891	0.086802	0.112697	0.475957	0.065929	0.217042	1.18283	1.1915	1.24327	1.18818	1.11714	0.326458	0.850748	0.484786	0.064648	1.42376	0.925018	0.940265	1.37352	0.864929	0.363188	1.57823
7	sugg	BWE/BWS	iso10	2	rs33568222	22167008	4	18	Myo3a:I	0.683236	0.2358	0.412826	0.881799	0.028292	0.236067	0.009491	0.114061	0.054536	0.201418	0.035092	0.152606	0.244569	0.715498	0.31245	0.590398	1.03325	0.076863	0.051783	0.053507	0.16334	0.483317	0.104801	0.277577	1.33656	1.09043	1.06896	0.948328	0.906421	0.25946	0.661999	0.325241	0.026001	1.24135	0.848079	0.879047	1.33779	0.969828	0.475107	1.71768
7	sugg	BWE/BWS	iso10	2	rs32973541	22186863	4	18	Myo3a:I	0.683236	0.2358	0.412826	0.881799	0.028292	0.236067	0.009491	0.114061	0.054536	0.201418	0.035092	0.152606	0.244569	0.715498	0.31245	0.590398	1.03325	0.076863	0.051783	0.053507	0.16334	0.483317	0.104801	0.277577	1.33656	1.09043	1.06896	0.948328	0.906421	0.25946	0.661999	0.325241	0.026001	1.24135	0.848079	0.879047	1.33779	0.969828	0.475107	1.71768
7	sugg	BWE/BWS	iso10	2	rs29823021	22186912	18	4	Myo3a:I	0.683236	0.234822	0.412152	0.881799	0.028292	0.236067	0.009433	0.114061	0.054536	0.201418	0.035252	0.152606	0.244569	0.715498	0.31245	0.590398	1.03325	0.076863	0.051783	0.053507	0.16334	0.483317	0.104801	0.277577	1.33656	1.09043	1.06896	0.948328	0.906421	0.25946	0.641578	0.325241	0.025657	1.24135	0.844523	0.879047	1.33779	0.969828	0.475107	1.71826
7	sugg	BWE/BWS	iso10	2	rs27134507	22266662	18	4	Myo3a:I	0.683236	0.234822	0.412152	0.881799	0.028292	0.236067	0.009433	0.114061	0.054536	0.201418	0.035252	0.152606	0.244569	0.715498	0.31245	0.590398	1.03325	0.076863	0.051783	0.053507	0.16334	0.483317	0.104801	0.277577	1.33656	1.09043	1.06896	0.948328	0.906421	0.25946	0.641578	0.325241	0.025657	1.24135	0.844523	0.879047	1.33779	0.969828	0.475107	1.71826
7	sugg	BWE/BWS	iso10	2	rs29870790	22271109	18	4	Myo3a:I	0.683236	0.234822	0.412152	0.881799	0.028292	0.236067	0.009433	0.114061	0.054536	0.201418	0.035252	0.152606	0.244569	0.715498	0.31245	0.590398	1.03325	0.076863	0.051783	0.053507	0.16334	0.483317	0.104801	0.277577	1.33656	1.09043	1.06896	0.948328	0.906421	0.25946	0.641578	0.325241	0.025657	1.24135	0.844523	0.879047	1.33779	0.969828	0.475107	1.71826
7	sugg	BWE/BWS	iso10	2	rs27134413	22317072	4	18	Myo3a:I	0.683236	0.2358	0.412826	0.881799	0.028292	0.236067	0.009491	0.114061	0.054536	0.201418	0.035092	0.152606	0.244569	0.715498	0.31245	0.590398	1.03325	0.076863	0.051783	0.053507	0.16334	0.483317	0.104801	0.277577	1.33656	1.09043	1.06896	0.948328	0.906421	0.25946	0.661999	0.325241	0.026001	1.24135	0.848079	0.879047	1.33779	0.969828	0.475107	1.71768
7	sugg	BWE/BWS	iso10	2	rs27134410	22317271	18	4	Myo3a:I	0.683236	0.234822	0.412152	0.881799	0.028292	0.236067	0.009433	0.114061	0.054536	0.201418	0.035252	0.152606	0.244569	0.715498	0.31245	0.590398	1.03325	0.076863	0.051783	0.053507	0.16334	0.483317	0.104801	0.277577	1.33656	1.09043	1.06896	0.948328	0.906421	0.25946	0.641578	0.325241	0.025657	1.24135	0.844523	0.879047	1.33779	0.969828	0.475107	1.71826
7	sugg	BWE/BWS	iso10	2	rs13476378	22317950	4	16	Myo3a:Cs:I:625	0.635936	0.206469	0.422735	0.823529	0.007136	0.245096	0.010699	0.110838	0.031576	0.21168	0.036626	0.147259	0.286705	0.663596	0.296547	0.567843	1.00286	0.05884	0.023806	0.03574	0.138653	0.410752	0.048035	0.240937	1.15277	1.10668	1.01005	0.902096	0.849066	0.323071	0.685445	0.374554	0.012916	1.17901	0.734802	0.852493	1.21968	0.818864	0.376045	1.61085
7	sugg	BWE/BWS	iso10	2	rs27127478	22421569	18	4	Myo3a:I	0.683236	0.234822	0.412152	0.881799	0.028292	0.236067	0.009433	0.114061	0.054536	0.201418	0.035252	0.152606	0.244569	0.715498	0.31245	0.590398	1.03325	0.076863	0.051783	0.053507	0.16334	0.483317	0.104801	0.277577	1.33656	1.09043	1.06896	0.948328	0.906421	0.25946	0.641578	0.325241	0.025657	1.24135	0.844523	0.879047	1.33779	0.969828	0.475107	1.71826
7	sugg	BWE/BWS	iso10	2	rs27127475	22421714	4	16	Myo3a:I	0.963947	0.312446	0.454133	0.829854	0.089144	0.175729	0.036072	0.12634	0.123428	0.143307	0.063577	0.161401	0.451401	1.00692	0.45986	0.773158	1.25557	0.10941	0.043396	0.121517	0.046104	0.565219	0.054337	0.158701	1.00974	1.22048	1.20847	1.16794	1.05293	0.295351	0.856155	0.500055	0.054168	1.53965	0.907748	0.847598	1.18794	1.07575	0.270879	1.43294
7	sugg	BWE/BWS	iso10	2	rs27169402	22486871	4	18	Gad2:I	0.683236	0.2358	0.412826	0.881799	0.028292	0.236067	0.009491	0.114061	0.054536	0.201418	0.035092	0.152606	0.244569	0.715498	0.31245	0.590398	1.03325	0.076863	0.051783	0.053507	0.16334	0.483317	0.104801	0.277577	1.33656	1.09043	1.06896	0.948328	0.906421	0.25946	0.661999	0.325241	0.026001	1.24135	0.848079	0.879047	1.33779	0.969828	0.475107	1.71768
7	sugg	BWE/BWS	iso10	2	rs13476379	22676436	16	4	Apbb1ip:I	0.635936	0.206469	0.422735	0.823529	0.007136	0.245096	0.010699	0.110838	0.031576	0.21168	0.036626	0.147259	0.286705	0.663596	0.296547	0.567843	1.00286	0.05884	0.023806	0.03574	0.138653	0.410752	0.048035	0.240937	1.15277	1.10668	1.01005	0.902096	0.85982	0.323071	0.685445	0.374554	0.012944	1.17901	0.734802	0.852493	1.21968	0.818864	0.375691	1.61085
7	sugg	BWE/BWS	iso10	2	rs33071170	24064110	4	18	=	0.683236	0.2358	0.412826	0.881799	0.028292	0.236067	0.009491	0.114061	0.054536	0.201418	0.035092	0.152606	0.244569	0.715498	0.31245	0.590398	1.03325	0.076863	0.051783	0.053507	0.16334	0.483317	0.104801	0.277577	1.33656	1.09043	1.06896	0.948328	0.906421	0.25946	0.661999	0.325241	0.026001	1.24135	0.848079	0.879047	1.33779	0.969828	0.475107	1.71768
7	sugg	BWE/BWS	iso10	2	rs6301542	24064725	4	16	=	0.635936	0.206469	0.422735	0.823529	0.007136	0.245096	0.010699	0.110838	0.031576	0.21168	0.036626	0.147259	0.286705	0.663596	0.296547	0.567843	1.00286	0.05884	0.023806	0.03574	0.138653	0.410752	0.048035	0.240937	1.15277	1.10668	1.01005	0.902096	0.849066	0.323071	0.685445	0.374554	0.012916	1.17901	0.734802	0.852493	1.21968	0.818864	0.376045	1.61085
7	sugg	BWE/BWS	iso10	2	rs33724962	24296980	4	18	Pax8:I	0.683236	0.2358	0.412826	0.881799	0.028292	0.236067	0.009491	0.114061	0.054536	0.201418	0.035092	0.152606	0.244569	0.715498	0.31245	0.590398	1.03325	0.076863	0.051783	0.053507	0.16334	0.483317	0.104801	0.277577	1.33656	1.09043	1.06896	0.948328	0.906421	0.25946	0.661999	0.325241	0.026001	1.24135	0.848079	0.879047	1.33779	0.969828	0.475107	1.71768
7	sugg	BWE/BWS	iso10	2	rs32984490	24360528	18	4	=	0.683236	0.234822	0.412152	0.881799	0.028292	0.236067	0.009433	0.114061	0.054536	0.201418	0.035252	0.152606	0.244569	0.715498	0.31245	0.590398	1.03325	0.076863	0.051783	0.053507	0.16334	0.483317	0.104801	0.277577	1.33656	1.09043	1.06896	0.948328	0.906421	0.25946	0.641578	0.325241	0.025657	1.24135	0.844523	0.879047	1.33779	0.969828	0.475107	1.71826
7	sugg	BWE/BWS	iso10	2	rs33680417	24380980	18	4	=	0.683236	0.234822	0.412152	0.881799	0.028292	0.236067	0.009433	0.114061	0.054536	0.201418	0.035252	0.152606	0.244569	0.715498	0.31245	0.590398	1.03325	0.076863	0.051783	0.053507	0.16334	0.483317	0.104801	0.277577	1.33656	1.09043	1.06896	0.948328	0.906421	0.25946	0.641578	0.325241	0.025657	1.24135	0.844523	0.879047	1.33779	0.969828	0.475107	1.71826
7	sugg	BWE/BWS	iso10	2	rs33757572	24381118	4	18	=	0.683236	0.2358	0.412826	0.881799	0.028292	0.236067	0.009491	0.114061	0.054536	0.201418	0.035092	0.152606	0.244569	0.715498	0.31245	0.590398	1.03325	0.076863	0.051783	0.053507	0.16334	0.483317	0.104801	0.277577	1.33656	1.09043	1.06896	0.948328	0.906421	0.25946	0.661999	0.325241	0.026001	1.24135	0.848079	0.879047	1.33779	0.969828	0.475107	1.71768
7	sugg	BWE/BWS	iso10	2	rs27198287	24387725	4	18	=	0.683236	0.2358	0.412826	0.881799	0.028292	0.236067	0.009491	0.114061	0.054536	0.201418	0.035092	0.152606	0.244569	0.715498	0.31245	0.590398	1.03325	0.076863	0.051783	0.053507	0.16334	0.483317	0.104801	0.277577	1.33656	1.09043	1.06896	0.948328	0.906421	0.25946	0.661999	0.325241	0.026001	1.24135	0.848079	0.879047	1.33779	0.969828	0.475107	1.71768
7	sugg	BWE/BWS	iso10	2	rs6286688	24390673	4	16	=	0.635936	0.206469	0.422735	0.823529	0.007136	0.245096	0.010699	0.110838	0.031576	0.21168	0.036626	0.147259	0.286705	0.663596	0.296547	0.567843	1.00286	0.05884	0.023806	0.03574	0.138653	0.410752	0.048035	0.240937	1.15277	1.10668	1.01005	0.902096	0.849066	0.323071	0.685445	0.374554	0.012916	1.17901	0.734802	0.852493	1.21968	0.818864	0.376045	1.61085
7	sugg	BWE/BWS	iso10	2	rs33458609	24399107	4	18	=	0.683236	0.2358	0.412826	0.881799	0.028292	0.236067	0.009491	0.114061	0.054536	0.201418	0.035092	0.152606	0.244569	0.715498	0.31245	0.590398	1.03325	0.076863	0.051783	0.053507	0.16334	0.483317	0.104801	0.277577	1.33656	1.09043	1.06896	0.948328	0.906421	0.25946	0.661999	0.325241	0.026001	1.24135	0.848079	0.879047	1.33779	0.969828	0.475107	1.71768
7	sugg	BWE/BWS	iso10	2	rs27198256	24399300	18	4	=	0.683236	0.234822	0.412152	0.881799	0.028292	0.236067	0.009433	0.114061	0.054536	0.201418	0.035252	0.152606	0.244569	0.715498	0.31245	0.590398	1.03325	0.076863	0.051783	0.053507	0.16334	0.483317	0.104801	0.277577	1.33656	1.09043	1.06896	0.948328	0.906421	0.25946	0.641578	0.325241	0.025657	1.24135	0.844523	0.879047	1.33779	0.969828	0.475107	1.71826
7	sugg	BWE/BWS	iso10	2	rs32311700	24408505	4	18	=	0.683236	0.2358	0.412826	0.881799	0.028292	0.236067	0.009491	0.114061	0.054536	0.201418	0.035092	0.152606	0.244569	0.715498	0.31245	0.590398	1.03325	0.076863	0.051783	0.053507	0.16334	0.483317	0.104801	0.277577	1.33656	1.09043	1.06896	0.948328	0.906421	0.25946	0.661999	0.325241	0.026001	1.24135	0.848079	0.879047	1.33779	0.969828	0.475107	1.71768
7	sugg	BWE/BWS	iso10	2	rs29503660	24420534	4	18	=	0.683236	0.2358	0.412826	0.881799	0.028292	0.236067	0.009491	0.114061	0.054536	0.201418	0.035092	0.152606	0.244569	0.715498	0.31245	0.590398	1.03325	0.076863	0.051783	0.053507	0.16334	0.483317	0.104801	0.277577	1.33656	1.09043	1.06896	0.948328	0.906421	0.25946	0.661999	0.325241	0.026001	1.24135	0.848079	0.879047	1.33779	0.969828	0.475107	1.71768
7	sugg	BWE/BWS	iso10	2	rs33423191	24423158	4	18	=	0.683236	0.2358	0.412826	0.881799	0.028292	0.236067	0.009491	0.114061	0.054536	0.201418	0.035092	0.152606	0.244569	0.715498	0.31245	0.590398	1.03325	0.076863	0.051783	0.053507	0.16334	0.483317	0.104801	0.277577	1.33656	1.09043	1.06896	0.948328	0.906421	0.25946	0.661999	0.325241	0.026001	1.24135	0.848079	0.879047	1.33779	0.969828	0.475107	1.71768
7	sugg	BWE/BWS	iso10	2	rs33383562	24423299	4	18	=	0.683236	0.2358	0.412826	0.881799	0.028292	0.236067	0.009491	0.114061	0.054536	0.201418	0.035092	0.152606	0.244569	0.715498	0.31245	0.590398	1.03325	0.076863	0.051783	0.053507	0.16334	0.483317	0.104801	0.277577	1.33656	1.09043	1.06896	0.948328	0.906421	0.25946	0.661999	0.325241	0.026001	1.24135	0.848079	0.879047	1.33779	0.969828	0.475107	1.71768
7	sugg	BWE/BWS	iso10	2	rs33677078	24428786	4	18	=	0.683236	0.2358	0.412826	0.881799	0.028292	0.236067	0.009491	0.114061	0.054536	0.201418	0.035092	0.152606	0.244569	0.715498	0.31245	0.590398	1.03325	0.076863	0.051783	0.053507	0.16334	0.483317	0.104801	0.277577	1.33656	1.09043	1.06896	0.948328	0.906421	0.25946	0.661999	0.325241	0.026001	1.24135	0.848079	0.879047	1.33779	0.969828	0.475107	1.71768
7	sugg	BWE/BWS	iso10	2	rs27186646	24460846	18	4	Cacna1b:L	0.683236	0.234822	0.412152	0.881799	0.028292	0.236067	0.009433	0.114061	0.054536	0.201418	0.035252	0.152606	0.244569	0.715498	0.31245	0.590398	1.03325	0.076863	0.051783	0.053507	0.16334	0.483317	0.104801	0.277577	1.33656	1.09043	1.06896	0.948328	0.906421	0.25946	0.641578	0.325241	0.025657	1.24135	0.844523	0.879047	1.33779	0.969828	0.475107	1.71826
7	sugg	BWE/BWS	iso10	2	rs27186644	24460984	18	4	Cacna1b:L	0.683236	0.234822	0.412152	0.881799	0.028292	0.236067	0.009433	0.114061	0.054536	0.201418	0.035252	0.152606	0.244569	0.715498	0.31245	0.590398	1.03325	0.076863	0.051783	0.053507	0.16334	0.483317	0.104801	0.277577	1.33656	1.09043	1.06896	0.948328	0.906421	0.25946	0.641578	0.325241	0.025657	1.24135	0.844523	0.879047	1.33779	0.969828	0.475107	1.71826
7	sugg	BWE/BWS	iso10	2	rs27186630	24473008	4	18	Cacna1b:I	0.683236	0.2358	0.412826	0.881799	0.028292	0.236067	0.009491	0.114061	0.054536	0.201418	0.035092	0.152606	0.244569	0.715498	0.31245	0.590398	1.03325	0.076863	0.051783	0.053507	0.16334	0.483317	0.104801	0.277577	1.33656	1.09043	1.06896	0.948328	0.906421	0.25946	0.661999	0.325241	0.026001	1.24135	0.848079	0.879047	1.33779	0.969828	0.475107	1.71768
7	sugg	BWE/BWS	iso10	2	rs27186607	24480176	4	18	Cacna1b:I	0.683236	0.2358	0.412826	0.881799	0.028292	0.236067	0.009491	0.114061	0.054536	0.201418	0.035092	0.152606	0.244569	0.715498	0.31245	0.590398	1.03325	0.076863	0.051783	0.053507	0.16334	0.483317	0.104801	0.277577	1.33656	1.09043	1.06896	0.948328	0.906421	0.25946	0.661999	0.325241	0.026001	1.24135	0.848079	0.879047	1.33779	0.969828	0.475107	1.71768
7	sugg	BWE/BWS	iso10	2	rs29559246	24487597	4	18	Cacna1b:I	0.683236	0.2358	0.412826	0.881799	0.028292	0.236067	0.009491	0.114061	0.054536	0.201418	0.035092	0.152606	0.244569	0.715498	0.31245	0.590398	1.03325	0.076863	0.051783	0.053507	0.16334	0.483317	0.104801	0.277577	1.33656	1.09043	1.06896	0.948328	0.906421	0.25946	0.661999	0.325241	0.026001	1.24135	0.848079	0.879047	1.33779	0.969828	0.475107	1.71768
7	sugg	BWE/BWS	iso10	2	rs27186570	24487918	4	17	Cacna1b:I	0.878554	0.320697	0.532361	0.97369	0.076836	0.172238	0.056782	0.131709	0.109208	0.139727	0.087711	0.169554	0.428865	0.93251	0.48738	0.837278	1.36148	0.087927	0.039891	0.086802	0.112697	0.475957	0.065929	0.217042	1.18283	1.1915	1.24327	1.18818	1.11714	0.326458	0.850748	0.484786	0.064648	1.42376	0.925018	0.940265	1.37352	0.864929	0.363188	1.57823
7	sugg	BWE/BWS	iso10	2	rs27186496	24504817	5	17	Cacna1b:I	0.020865	0.186369	0.224722	0.15884	0.10598	0.443031	0.285708	0.004599	0.099567	0.428086	0.288627	0.005486	0.1225	0.235124	0.031058	0.078728	0.379244	0.309211	0.249331	0.448045	0.102091	0.113226	0.177186	0.043964	0.746552	0.677528	0.632862	0.74136	0.518099	0.056858	0.369174	0.207432	0.184343	0.260584	0.153177	0.13938	0.427608	1.27577	0.542811	1.9455
7	sugg	BWE/BWS	iso10	2	rs33620101	24508696	18	4	Cacna1b:I	0.683236	0.234822	0.412152	0.881799	0.028292	0.236067	0.009433	0.114061	0.054536	0.201418	0.035252	0.152606	0.244569	0.715498	0.31245	0.590398	1.03325	0.076863	0.051783	0.053507	0.16334	0.483317	0.104801	0.277577	1.33656	1.09043	1.06896	0.948328	0.906421	0.25946	0.641578	0.325241	0.025657	1.24135	0.844523	0.879047	1.33779	0.969828	0.475107	1.71826
7	sugg	BWE/BWS	iso10	2	rs29673537	24508885	5	17	Cacna1b:I	0.020865	0.186369	0.224722	0.15884	0.10598	0.443031	0.285708	0.004599	0.099567	0.428086	0.288627	0.005486	0.1225	0.235124	0.031058	0.078728	0.379244	0.309211	0.249331	0.448045	0.102091	0.113226	0.177186	0.043964	0.746552	0.677528	0.632862	0.74136	0.518099	0.056858	0.369174	0.207432	0.184343	0.260584	0.153177	0.13938	0.427608	1.27577	0.542811	1.9455
7	sugg	BWE/BWS	iso10	2	rs33195306	24512708	18	4	Cacna1b:I	0.683236	0.234822	0.412152	0.881799	0.028292	0.236067	0.009433	0.114061	0.054536	0.201418	0.035252	0.152606	0.244569	0.715498	0.31245	0.590398	1.03325	0.076863	0.051783	0.053507	0.16334	0.483317	0.104801	0.277577	1.33656	1.09043	1.06896	0.948328	0.906421	0.25946	0.641578	0.325241	0.025657	1.24135	0.844523	0.879047	1.33779	0.969828	0.475107	1.71826
7	sugg	BWE/BWS	iso10	2	rs29669773	24512725	5	17	Cacna1b:I	0.020865	0.186369	0.224722	0.15884	0.10598	0.443031	0.285708	0.004599	0.099567	0.428086	0.288627	0.005486	0.1225	0.235124	0.031058	0.078728	0.379244	0.309211	0.249331	0.448045	0.102091	0.113226	0.177186	0.043964	0.746552	0.677528	0.632862	0.74136	0.518099	0.056858	0.369174	0.207432	0.184343	0.260584	0.153177	0.13938	0.427608	1.27577	0.542811	1.9455
7	SIGNIF	BWE/BWS	iso10	2	rs27186473	24528537	4	17	Cacna1b:I	0.621084	0.184712	0.376274	0.78436	0.006186	0.297237	0.01756	0.068358	0.01857	0.259724	0.007104	0.103363	0.171497	0.619249	0.22341	0.49753	0.928767	0.120985	0.062972	0.001556	0.141003	0.538251	0.112734	0.365027	1.27188	0.990609	0.980519	0.849235	0.881834	0.222784	0.604719	0.266951	0.033705	1.22432	0.78932	0.890693	1.26189	0.902565	0.427614	1.61433
7	sugg	BWE/BWS	iso10	2	rs27232097	24535423	18	4	Cacna1b:I	0.683236	0.234822	0.412152	0.881799	0.028292	0.236067	0.009433	0.114061	0.054536	0.201418	0.035252	0.152606	0.244569	0.715498	0.31245	0.590398	1.03325	0.076863	0.051783	0.053507	0.16334	0.483317	0.104801	0.277577	1.33656	1.09043	1.06896	0.948328	0.906421	0.25946	0.641578	0.325241	0.025657	1.24135	0.844523	0.879047	1.33779	0.969828	0.475107	1.71826
7	sugg	BWE/BWS	iso10	2	rs6276219	24536275	4	18	Cacna1b:I	0.683236	0.2358	0.412826	0.881799	0.028292	0.236067	0.009491	0.114061	0.054536	0.201418	0.035092	0.152606	0.244569	0.715498	0.31245	0.590398	1.03325	0.076863	0.051783	0.053507	0.16334	0.483317	0.104801	0.277577	1.33656	1.09043	1.06896	0.948328	0.906421	0.25946	0.661999	0.325241	0.026001	1.24135	0.848079	0.879047	1.33779	0.969828	0.475107	1.71768
7	sugg	BWE/BWS	iso10	2	rs27214928	24543003	5	17	Cacna1b:I	0.020865	0.186369	0.224722	0.15884	0.10598	0.443031	0.285708	0.004599	0.099567	0.428086	0.288627	0.005486	0.1225	0.235124	0.031058	0.078728	0.379244	0.309211	0.249331	0.448045	0.102091	0.113226	0.177186	0.043964	0.746552	0.677528	0.632862	0.74136	0.518099	0.056858	0.369174	0.207432	0.184343	0.260584	0.153177	0.13938	0.427608	1.27577	0.542811	1.9455
7	sugg	BWE/BWS	iso10	2	rs27214925	24543687	5	17	Cacna1b:I	0.020865	0.186369	0.224722	0.15884	0.10598	0.443031	0.285708	0.004599	0.099567	0.428086	0.288627	0.005486	0.1225	0.235124	0.031058	0.078728	0.379244	0.309211	0.249331	0.448045	0.102091	0.113226	0.177186	0.043964	0.746552	0.677528	0.632862	0.74136	0.518099	0.056858	0.369174	0.207432	0.184343	0.260584	0.153177	0.13938	0.427608	1.27577	0.542811	1.9455
7	sugg	BWE/BWS	iso10	2	rs27214825	24560703	5	17	Cacna1b:I	0.020865	0.186369	0.224722	0.15884	0.10598	0.443031	0.285708	0.004599	0.099567	0.428086	0.288627	0.005486	0.1225	0.235124	0.031058	0.078728	0.379244	0.309211	0.249331	0.448045	0.102091	0.113226	0.177186	0.043964	0.746552	0.677528	0.632862	0.74136	0.518099	0.056858	0.369174	0.207432	0.184343	0.260584	0.153177	0.13938	0.427608	1.27577	0.542811	1.9455
7	sugg	BWE/BWS	iso10	2	rs27214823	24560755	17	5	Cacna1b:I	0.020865	0.186369	0.224722	0.15884	0.10598	0.443031	0.285708	0.004599	0.099567	0.428086	0.288627	0.005486	0.1225	0.235124	0.031058	0.078728	0.379244	0.309211	0.249331	0.454708	0.102091	0.113226	0.174876	0.043964	0.746552	0.677528	0.632862	0.74136	0.518099	0.056858	0.369174	0.207432	0.184343	0.260584	0.153177	0.13938	0.427608	1.27577	0.541041	1.9455
7	sugg	BWE/BWS	iso10	2	rs27214819	24561178	18	4	Cacna1b:I	0.683236	0.234822	0.412152	0.881799	0.028292	0.236067	0.009433	0.114061	0.054536	0.201418	0.035252	0.152606	0.244569	0.715498	0.31245	0.590398	1.03325	0.076863	0.051783	0.053507	0.16334	0.483317	0.104801	0.277577	1.33656	1.09043	1.06896	0.948328	0.906421	0.25946	0.641578	0.325241	0.025657	1.24135	0.844523	0.879047	1.33779	0.969828	0.475107	1.71826
7	sugg	BWE/BWS	iso10	2	rs29557289	24599080	4	16	Cacna1b:I	0.568622	0.136627	0.335154	0.777157	0.015887	0.314763	0.039781	0.083455	0.005655	0.281495	0.017049	0.116246	0.188529	0.607488	0.227721	0.504773	0.907921	0.004562	0.011687	0.101861	0.119399	0.373199	0.01694	0.2067	1.18001	1.079	1.02325	0.933889	0.825262	0.28087	0.684913	0.352627	0.025175	1.12168	0.722406	0.818338	1.21149	0.942126	0.420014	1.67274
7	SIGNIF	BWE/BWS	iso10	2	rs33422264	24602701	16	5	Cacna1b:I	0.04008	0.150198	0.202893	0.198693	0.058292	0.41139	0.247009	0.045033	0.052761	0.395086	0.249669	0.056428	0.099092	0.284708	0.006326	0.095697	0.373097	0.322524	0.21716	0.4438	0.058624	0.104467	0.182786	0.042911	0.928571	0.637723	0.593641	0.715827	0.508387	0.020274	0.31828	0.156928	0.327725	0.210499	0.140641	0.10166	0.392923	1.27107	0.531849	1.87295
7	sugg	BWE/BWS	iso10	2	rs27199303	24606897	18	4	Cacna1b:I	0.683236	0.234822	0.412152	0.881799	0.028292	0.236067	0.009433	0.114061	0.054536	0.201418	0.035252	0.152606	0.244569	0.715498	0.31245	0.590398	1.03325	0.076863	0.051783	0.053507	0.16334	0.483317	0.104801	0.277577	1.33656	1.09043	1.06896	0.948328	0.906421	0.25946	0.641578	0.325241	0.025657	1.24135	0.844523	0.879047	1.33779	0.969828	0.475107	1.71826
7	SIGNIF	BWE/BWS	iso10	2	rs6282799	24610716	17	4	Cacna1b:I	0.641127	0.190743	0.373967	0.835951	0.01391	0.25828	0.017326	0.099005	0.037178	0.225714	0.005114	0.133883	0.206164	0.664084	0.272975	0.542588	0.970084	0.037225	0.021061	0.092582	0.130276	0.438757	0.072301	0.238259	1.26963	1.03409	1.01142	0.912302	0.855533	0.23385	0.621678	0.30818	0.041428	1.20868	0.792173	0.838149	1.27974	1.02696	0.480156	1.80102
7	sugg	BWE/BWS	iso10	2	rs33311934	24613903	4	18	Cacna1b:Cs:F:142	0.683236	0.2358	0.412826	0.881799	0.028292	0.236067	0.009491	0.114061	0.054536	0.201418	0.035092	0.152606	0.244569	0.715498	0.31245	0.590398	1.03325	0.076863	0.051783	0.053507	0.16334	0.483317	0.104801	0.277577	1.33656	1.09043	1.06896	0.948328	0.906421	0.25946	0.661999	0.325241	0.026001	1.24135	0.848079	0.879047	1.33779	0.969828	0.475107	1.71768
7	SIGNIF	BWE/BWS	iso10	2	rs32846167	24615947	4	17	Cacna1b:I	0.036468	0.224011	0.309191	0.141433	0.008102	0.249297	0.149323	0.057092	0.010821	0.249081	0.161331	0.063526	0.009119	0.470938	0.107676	0.254668	0.676388	0.959019	0.598452	1.18308	0.383098	0.090141	0.46093	0.362172	0.440836	0.762947	0.567755	0.825261	0.687192	0.055867	0.331527	0.21188	0.088299	0.048159	0.11217	0.14019	0.256786	1.57899	0.648515	2.56322
7	sugg	BWE/BWS	iso10	2	rs32916872	24616133	17	5	Cacna1b:I	0.020865	0.186369	0.224722	0.15884	0.10598	0.443031	0.285708	0.004599	0.099567	0.428086	0.288627	0.005486	0.1225	0.235124	0.031058	0.078728	0.379244	0.309211	0.249331	0.454708	0.102091	0.113226	0.174876	0.043964	0.746552	0.677528	0.632862	0.74136	0.518099	0.056858	0.369174	0.207432	0.184343	0.260584	0.153177	0.13938	0.427608	1.27577	0.541041	1.9455
7	sugg	BWE/BWS	iso10	2	rs27199079	24654112	5	17	Ehmt1:I	0.020865	0.186369	0.224722	0.15884	0.10598	0.443031	0.285708	0.004599	0.099567	0.428086	0.288627	0.005486	0.1225	0.235124	0.031058	0.078728	0.379244	0.309211	0.249331	0.448045	0.102091	0.113226	0.177186	0.043964	0.746552	0.677528	0.632862	0.74136	0.518099	0.056858	0.369174	0.207432	0.184343	0.260584	0.153177	0.13938	0.427608	1.27577	0.542811	1.9455
7	sugg	BWE/BWS	iso10	2	rs27184897	24668503	5	17	Ehmt1:I	0.020865	0.186369	0.224722	0.15884	0.10598	0.443031	0.285708	0.004599	0.099567	0.428086	0.288627	0.005486	0.1225	0.235124	0.031058	0.078728	0.379244	0.309211	0.249331	0.448045	0.102091	0.113226	0.177186	0.043964	0.746552	0.677528	0.632862	0.74136	0.518099	0.056858	0.369174	0.207432	0.184343	0.260584	0.153177	0.13938	0.427608	1.27577	0.542811	1.9455
7	sugg	BWE/BWS	iso10	2	rs32863507	24677526	18	4	Ehmt1:I	0.683236	0.234822	0.412152	0.881799	0.028292	0.236067	0.009433	0.114061	0.054536	0.201418	0.035252	0.152606	0.244569	0.715498	0.31245	0.590398	1.03325	0.076863	0.051783	0.053507	0.16334	0.483317	0.104801	0.277577	1.33656	1.09043	1.06896	0.948328	0.906421	0.25946	0.641578	0.325241	0.025657	1.24135	0.844523	0.879047	1.33779	0.969828	0.475107	1.71826
7	sugg	BWE/BWS	iso10	2	rs27184803	24691704	5	17	Ehmt1:I	0.020865	0.186369	0.224722	0.15884	0.10598	0.443031	0.285708	0.004599	0.099567	0.428086	0.288627	0.005486	0.1225	0.235124	0.031058	0.078728	0.379244	0.309211	0.249331	0.448045	0.102091	0.113226	0.177186	0.043964	0.746552	0.677528	0.632862	0.74136	0.518099	0.056858	0.369174	0.207432	0.184343	0.260584	0.153177	0.13938	0.427608	1.27577	0.542811	1.9455
7	sugg	BWE/BWS	iso10	2	rs27184740	24701039	4	17	Ehmt1:I	0.878554	0.320697	0.532361	0.97369	0.076836	0.172238	0.056782	0.131709	0.109208	0.139727	0.087711	0.169554	0.428865	0.93251	0.48738	0.837278	1.36148	0.087927	0.039891	0.086802	0.112697	0.475957	0.065929	0.217042	1.18283	1.1915	1.24327	1.18818	1.11714	0.326458	0.850748	0.484786	0.064648	1.42376	0.925018	0.940265	1.37352	0.864929	0.363188	1.57823
7	sugg	BWE/BWS	iso10	2	rs29556763	24724021	4	17	Ehmt1:I	0.878554	0.320697	0.532361	0.97369	0.076836	0.172238	0.056782	0.131709	0.109208	0.139727	0.087711	0.169554	0.428865	0.93251	0.48738	0.837278	1.36148	0.087927	0.039891	0.086802	0.112697	0.475957	0.065929	0.217042	1.18283	1.1915	1.24327	1.18818	1.11714	0.326458	0.850748	0.484786	0.064648	1.42376	0.925018	0.940265	1.37352	0.864929	0.363188	1.57823
7	sugg	BWE/BWS	iso10	2	rs33402674	24728084	18	4	Ehmt1:I	0.683236	0.234822	0.412152	0.881799	0.028292	0.236067	0.009433	0.114061	0.054536	0.201418	0.035252	0.152606	0.244569	0.715498	0.31245	0.590398	1.03325	0.076863	0.051783	0.053507	0.16334	0.483317	0.104801	0.277577	1.33656	1.09043	1.06896	0.948328	0.906421	0.25946	0.641578	0.325241	0.025657	1.24135	0.844523	0.879047	1.33779	0.969828	0.475107	1.71826
7	sugg	BWE/BWS	iso10	2	rs27233296	24731988	18	4	Ehmt1:I	0.683236	0.234822	0.412152	0.881799	0.028292	0.236067	0.009433	0.114061	0.054536	0.201418	0.035252	0.152606	0.244569	0.715498	0.31245	0.590398	1.03325	0.076863	0.051783	0.053507	0.16334	0.483317	0.104801	0.277577	1.33656	1.09043	1.06896	0.948328	0.906421	0.25946	0.641578	0.325241	0.025657	1.24135	0.844523	0.879047	1.33779	0.969828	0.475107	1.71826
7	sugg	BWE/BWS	iso10	2	rs27215549	24751211	4	17	=	0.461545	0.618708	0.752853	0.102794	0.736896	1.32288	0.960881	0.304288	0.735068	1.28486	0.996545	0.293914	0.41372	0.139717	0.293467	0.216414	0.001548	0.56276	0.550296	0.573261	0.165	0.252767	0.426562	0.289681	0.388066	0.960147	1.32851	0.999564	0.509107	0.517889	0.859716	0.656306	0.016948	0.228884	0.224456	0.160399	0.370191	0.559328	0.451609	1.10236
7	sugg	BWE/BWS	iso10	2	rs27215527	24761026	17	5	=	0.020865	0.186369	0.224722	0.15884	0.10598	0.443031	0.285708	0.004599	0.099567	0.428086	0.288627	0.005486	0.1225	0.235124	0.031058	0.078728	0.379244	0.309211	0.249331	0.454708	0.102091	0.113226	0.174876	0.043964	0.746552	0.677528	0.632862	0.74136	0.518099	0.056858	0.369174	0.207432	0.184343	0.260584	0.153177	0.13938	0.427608	1.27577	0.541041	1.9455
7	sugg	BWE/BWS	iso10	2	rs27215464	24792700	18	4	=	0.683236	0.234822	0.412152	0.881799	0.028292	0.236067	0.009433	0.114061	0.054536	0.201418	0.035252	0.152606	0.244569	0.715498	0.31245	0.590398	1.03325	0.076863	0.051783	0.053507	0.16334	0.483317	0.104801	0.277577	1.33656	1.09043	1.06896	0.948328	0.906421	0.25946	0.641578	0.325241	0.025657	1.24135	0.844523	0.879047	1.33779	0.969828	0.475107	1.71826
7	sugg	BWE/BWS	iso10	2	rs27215456	24794230	18	4	=	0.683236	0.234822	0.412152	0.881799	0.028292	0.236067	0.009433	0.114061	0.054536	0.201418	0.035252	0.152606	0.244569	0.715498	0.31245	0.590398	1.03325	0.076863	0.051783	0.053507	0.16334	0.483317	0.104801	0.277577	1.33656	1.09043	1.06896	0.948328	0.906421	0.25946	0.641578	0.325241	0.025657	1.24135	0.844523	0.879047	1.33779	0.969828	0.475107	1.71826
7	sugg	BWE/BWS	iso10	2	rs33288389	24824801	4	18	Wdr85:I	0.683236	0.2358	0.412826	0.881799	0.028292	0.236067	0.009491	0.114061	0.054536	0.201418	0.035092	0.152606	0.244569	0.715498	0.31245	0.590398	1.03325	0.076863	0.051783	0.053507	0.16334	0.483317	0.104801	0.277577	1.33656	1.09043	1.06896	0.948328	0.906421	0.25946	0.661999	0.325241	0.026001	1.24135	0.848079	0.879047	1.33779	0.969828	0.475107	1.71768
7	sugg	BWE/BWS	iso10	2	rs6167852	24825080	5	17	Wdr85:Cs:A:275	0.020865	0.186369	0.224722	0.15884	0.10598	0.443031	0.285708	0.004599	0.099567	0.428086	0.288627	0.005486	0.1225	0.235124	0.031058	0.078728	0.379244	0.309211	0.249331	0.448045	0.102091	0.113226	0.177186	0.043964	0.746552	0.677528	0.632862	0.74136	0.518099	0.056858	0.369174	0.207432	0.184343	0.260584	0.153177	0.13938	0.427608	1.27577	0.542811	1.9455
7	sugg	BWE/BWS	iso10	2	rs13476386	24827274	15	5	Wdr85:Cn:NS:392,Mrpl41:L	0.001968	0.224134	0.206042	0.146618	0.131637	0.46498	0.279738	0.004864	0.125534	0.452299	0.281886	0.004526	0.104035	0.210197	0.041745	0.076507	0.37954	0.331759	0.286693	0.405683	0.11036	0.064016	0.262364	0.061557	0.620767	0.698052	0.602829	0.711384	0.4884	0.106719	0.395369	0.253864	0.130397	0.245694	0.10807	0.145984	0.386703	1.08849	0.441792	1.89541
7	sugg	BWE/BWS	iso10	2	rs33330243	24993081	18	4	=	0.683236	0.234822	0.412152	0.881799	0.028292	0.236067	0.009433	0.114061	0.054536	0.201418	0.035252	0.152606	0.244569	0.715498	0.31245	0.590398	1.03325	0.076863	0.051783	0.053507	0.16334	0.483317	0.104801	0.277577	1.33656	1.09043	1.06896	0.948328	0.906421	0.25946	0.641578	0.325241	0.025657	1.24135	0.844523	0.879047	1.33779	0.969828	0.475107	1.71826
7	sugg	BWE/BWS	iso10	2	rs27186214	25002749	4	17	=	0.878554	0.320697	0.532361	0.97369	0.076836	0.172238	0.056782	0.131709	0.109208	0.139727	0.087711	0.169554	0.428865	0.93251	0.48738	0.837278	1.36148	0.087927	0.039891	0.086802	0.112697	0.475957	0.065929	0.217042	1.18283	1.1915	1.24327	1.18818	1.11714	0.326458	0.850748	0.484786	0.064648	1.42376	0.925018	0.940265	1.37352	0.864929	0.363188	1.57823
7	sugg	BWE/BWS	iso10	2	rs27210281	25418400	4	17	Mamdc4:L	0.56524	0.252591	0.384726	0.830175	0.024841	0.234584	0.004536	0.106907	0.046859	0.198878	0.029012	0.143491	0.188726	0.615385	0.251888	0.519094	0.937772	0.04461	0.12485	0.027138	0.176683	0.438024	0.194779	0.301669	1.32756	0.931347	0.923381	0.83411	0.819412	0.180835	0.549398	0.270507	0.048314	1.04042	0.891095	0.81618	1.24032	1.00577	0.511678	1.62321
7	sugg	BWE/BWS	iso10	2	rs33739620	25710516	18	4	=	0.683236	0.234822	0.412152	0.881799	0.028292	0.236067	0.009433	0.114061	0.054536	0.201418	0.035252	0.152606	0.244569	0.715498	0.31245	0.590398	1.03325	0.076863	0.051783	0.053507	0.16334	0.483317	0.104801	0.277577	1.33656	1.09043	1.06896	0.948328	0.906421	0.25946	0.641578	0.325241	0.025657	1.24135	0.844523	0.879047	1.33779	0.969828	0.475107	1.71826
7	sugg	BWE/BWS	iso10	2	rs13476390	25726697	18	4	=	0.683236	0.234822	0.412152	0.881799	0.028292	0.236067	0.009433	0.114061	0.054536	0.201418	0.035252	0.152606	0.244569	0.715498	0.31245	0.590398	1.03325	0.076863	0.051783	0.053507	0.16334	0.483317	0.104801	0.277577	1.33656	1.09043	1.06896	0.948328	0.906421	0.25946	0.641578	0.325241	0.025657	1.24135	0.844523	0.879047	1.33779	0.969828	0.475107	1.71826
7	sugg	BWE/BWS	iso10	2	rs33430665	25734499	4	18	Kcnt1:I	0.683236	0.2358	0.412826	0.881799	0.028292	0.236067	0.009491	0.114061	0.054536	0.201418	0.035092	0.152606	0.244569	0.715498	0.31245	0.590398	1.03325	0.076863	0.051783	0.053507	0.16334	0.483317	0.104801	0.277577	1.33656	1.09043	1.06896	0.948328	0.906421	0.25946	0.661999	0.325241	0.026001	1.24135	0.848079	0.879047	1.33779	0.969828	0.475107	1.71768
7	sugg	BWE/BWS	iso10	2	rs27198708	25737223	4	18	Kcnt1:I	0.683236	0.2358	0.412826	0.881799	0.028292	0.236067	0.009491	0.114061	0.054536	0.201418	0.035092	0.152606	0.244569	0.715498	0.31245	0.590398	1.03325	0.076863	0.051783	0.053507	0.16334	0.483317	0.104801	0.277577	1.33656	1.09043	1.06896	0.948328	0.906421	0.25946	0.661999	0.325241	0.026001	1.24135	0.848079	0.879047	1.33779	0.969828	0.475107	1.71768
7	sugg	BWE/BWS	iso10	2	rs27216753	25863728	4	17	Ubac1:I	0.878554	0.320697	0.532361	0.97369	0.076836	0.172238	0.056782	0.131709	0.109208	0.139727	0.087711	0.169554	0.428865	0.93251	0.48738	0.837278	1.36148	0.087927	0.039891	0.086802	0.112697	0.475957	0.065929	0.217042	1.18283	1.1915	1.24327	1.18818	1.11714	0.326458	0.850748	0.484786	0.064648	1.42376	0.925018	0.940265	1.37352	0.864929	0.363188	1.57823
7	sugg	BWE/BWS	iso10	2	rs33121937	25943992	4	18	Btbd14a:I	0.683236	0.2358	0.412826	0.881799	0.028292	0.236067	0.009491	0.114061	0.054536	0.201418	0.035092	0.152606	0.244569	0.715498	0.31245	0.590398	1.03325	0.076863	0.051783	0.053507	0.16334	0.483317	0.104801	0.277577	1.33656	1.09043	1.06896	0.948328	0.906421	0.25946	0.661999	0.325241	0.026001	1.24135	0.848079	0.879047	1.33779	0.969828	0.475107	1.71768
7	sugg	BWE/BWS	iso10	2	rs13476391	25951041	4	18	Btbd14a:I	0.683236	0.2358	0.412826	0.881799	0.028292	0.236067	0.009491	0.114061	0.054536	0.201418	0.035092	0.152606	0.244569	0.715498	0.31245	0.590398	1.03325	0.076863	0.051783	0.053507	0.16334	0.483317	0.104801	0.277577	1.33656	1.09043	1.06896	0.948328	0.906421	0.25946	0.661999	0.325241	0.026001	1.24135	0.848079	0.879047	1.33779	0.969828	0.475107	1.71768
7	sugg	BWE/BWS	iso10	2	rs29913533	25965377	18	4	Btbd14a:I	0.683236	0.234822	0.412152	0.881799	0.028292	0.236067	0.009433	0.114061	0.054536	0.201418	0.035252	0.152606	0.244569	0.715498	0.31245	0.590398	1.03325	0.076863	0.051783	0.053507	0.16334	0.483317	0.104801	0.277577	1.33656	1.09043	1.06896	0.948328	0.906421	0.25946	0.641578	0.325241	0.025657	1.24135	0.844523	0.879047	1.33779	0.969828	0.475107	1.71826
7	sugg	BWE/BWS	iso10	2	rs33695986	26103095	18	4	C030048H21Rik:Cn:IM:628	0.683236	0.234822	0.412152	0.881799	0.028292	0.236067	0.009433	0.114061	0.054536	0.201418	0.035252	0.152606	0.244569	0.715498	0.31245	0.590398	1.03325	0.076863	0.051783	0.053507	0.16334	0.483317	0.104801	0.277577	1.33656	1.09043	1.06896	0.948328	0.906421	0.25946	0.641578	0.325241	0.025657	1.24135	0.844523	0.879047	1.33779	0.969828	0.475107	1.71826
27	sugg	Ramp	iso10	2	rs28267149	95848226	4	16	=	0.105253	0.180091	0.263964	0.237427	0.000466	0.016572	0.092493	0.196563	0.006147	0.024015	0.106887	0.204329	0.114573	0.445025	0.1604	0.138902	0.208388	0.720464	0.458832	0.626129	0.76092	0.168621	0.35345	0.448636	0.461607	0.641127	0.273129	0.519362	0.86157	0.045461	0.215397	0.289997	0.692321	0.167098	0.189725	0.182272	0.018719	1.07733	0.323711	0.38354
27	sugg	Ramp	iso10	2	rs27379101	96361666	4	17	=	0.159294	0.139288	0.091495	0.033192	0.021965	0.014036	0.011546	0.146233	0.028726	0.007353	0.017251	0.13915	0.214173	0.354782	0.266392	0.302608	0.430576	0.942448	0.567706	0.609548	0.630565	0.371724	0.413359	0.383517	0.335838	0.669136	0.390949	0.622893	1.03849	0.175618	0.278335	0.355866	0.801131	0.202812	0.168703	0.036869	0.288778	0.684073	0.332921	0.519177
28	sugg	AWI	iso1	2	rs13476755	124546861	6	14	=	0.131895	0.140299	0.312128	0.015844	0.583005	0.574847	0.572649	0.756899	0.527837	0.503985	0.50622	0.68673	1.29943	1.30761	1.14736	1.34534	1.24335	3.71416	2.25045	6.49144	2.06089	2.76099	2.36387	4.8901	1.51235	0.399575	0.168321	0.483544	0.1064	0.327944	0.195313	0.275628	0.035817	2.70776	2.39527	3.58689	1.9967	0.054555	0.001665	0.677367
29	sugg	QTc	iso1	2	rs27336084	159578791	7	15	=	0.001986	0.077167	0.000856	0.063478	0.834054	1.00017	0.717604	1.00357	0.760836	0.911281	0.655196	0.921442	0.496542	0.470057	0.324828	0.430744	0.310717	0.449474	0.13056	0.431745	0.144358	0.585059	0.189282	0.491371	0.371139	0.595013	1.22293	0.480748	0.953999	0.310309	0.779426	0.457657	0.561216	1.8132	1.58883	1.52006	1.58672	0.19344	0.098285	0.042684
30	sugg	QT	ctr	3	rs29915807	34796819	17	5	=	0.229537	0.065579	0.063472	0.18528	0.467313	0.454898	0.460098	0.565503	0.453938	0.426724	0.448309	0.542085	0.026002	0.132688	0.016684	0.023313	0.013614	0.258982	0.129523	0.100757	0.361593	0.441038	0.022221	0.110158	0.353178	0.768262	1.29026	1.07473	1.01723	1.00031	0.929259	1.11182	1.11475	0.400883	0.777541	0.745096	0.513017	0.408393	0.207585	0.041209
30	sugg	QT	ctr	3	rs29906694	34868708	5	17	=	0.229537	0.065579	0.063472	0.18442	0.467313	0.454898	0.460098	0.565503	0.453938	0.426724	0.448309	0.542085	0.026002	0.132688	0.016684	0.023313	0.013462	0.258982	0.129523	0.100757	0.369595	0.441038	0.022221	0.110158	0.353178	0.768262	1.29026	1.07473	1.01723	1.00031	0.929259	1.11182	1.13125	0.400883	0.777541	0.745096	0.513017	0.408393	0.207585	0.041209
30	sugg	QT	ctr	3	rs30057682	36196194	5	16	=	0.082846	0.050029	0.112268	0.063064	0.391645	0.363035	0.323986	0.498496	0.371141	0.331198	0.307291	0.467244	0.076745	0.058576	0.110578	0.071518	0.056626	0.126472	0.030929	0.001722	0.254123	0.334948	0.062895	0.021659	0.290847	0.842997	1.40173	1.05733	1.11929	1.1518	1.0164	1.14603	1.30148	0.690764	1.14612	1.1868	0.741167	0.524727	0.176144	0.093048
31	sugg	Pamp	ctr	3	rs31722039	38343966	7	15	=	0.101269	0.222297	5.2e-05	0.134418	0.164147	0.130883	0.120605	0.321148	0.158038	0.138961	0.114033	0.311226	0.409699	0.293498	0.256079	0.321007	0.25223	0.732509	0.703898	0.541774	0.838351	0.832961	1.23552	0.727073	1.03603	1.47071	1.21773	1.31854	1.22662	1.27926	1.34467	1.59893	1.90844	0.116664	0.069696	0.246695	0.118292	0.225534	0.915973	0.296658
32	sugg	BWE/BWS	iso10	3	rs31646787	75870702	4	18	=	0.683236	0.2358	0.412826	0.881799	0.028292	0.236067	0.009491	0.114061	0.054536	0.201418	0.035092	0.152606	0.244569	0.715498	0.31245	0.590398	1.03325	0.076863	0.051783	0.053507	0.16334	0.483317	0.104801	0.277577	1.33656	1.09043	1.06896	0.948328	0.906421	0.25946	0.661999	0.325241	0.026001	1.24135	0.848079	0.879047	1.33779	0.969828	0.475107	1.71768
32	sugg	BWE/BWS	iso10	3	rs30748222	75906491	4	18	Fstl5:I	0.683236	0.2358	0.412826	0.881799	0.028292	0.236067	0.009491	0.114061	0.054536	0.201418	0.035092	0.152606	0.244569	0.715498	0.31245	0.590398	1.03325	0.076863	0.051783	0.053507	0.16334	0.483317	0.104801	0.277577	1.33656	1.09043	1.06896	0.948328	0.906421	0.25946	0.661999	0.325241	0.026001	1.24135	0.848079	0.879047	1.33779	0.969828	0.475107	1.71768
32	sugg	BWE/BWS	iso10	3	rs31080843	75927523	4	17	Fstl5:I	0.878554	0.320697	0.532361	0.97369	0.076836	0.172238	0.056782	0.131709	0.109208	0.139727	0.087711	0.169554	0.428865	0.93251	0.48738	0.837278	1.36148	0.087927	0.039891	0.086802	0.112697	0.475957	0.065929	0.217042	1.18283	1.1915	1.24327	1.18818	1.11714	0.326458	0.850748	0.484786	0.064648	1.42376	0.925018	0.940265	1.37352	0.864929	0.363188	1.57823
32	sugg	BWE/BWS	iso10	3	rs31080153	75943844	18	4	Fstl5:I	0.683236	0.234822	0.412152	0.881799	0.028292	0.236067	0.009433	0.114061	0.054536	0.201418	0.035252	0.152606	0.244569	0.715498	0.31245	0.590398	1.03325	0.076863	0.051783	0.053507	0.16334	0.483317	0.104801	0.277577	1.33656	1.09043	1.06896	0.948328	0.906421	0.25946	0.641578	0.325241	0.025657	1.24135	0.844523	0.879047	1.33779	0.969828	0.475107	1.71826
32	sugg	BWE/BWS	iso10	3	rs30895150	75944070	4	18	Fstl5:I	0.683236	0.2358	0.412826	0.881799	0.028292	0.236067	0.009491	0.114061	0.054536	0.201418	0.035092	0.152606	0.244569	0.715498	0.31245	0.590398	1.03325	0.076863	0.051783	0.053507	0.16334	0.483317	0.104801	0.277577	1.33656	1.09043	1.06896	0.948328	0.906421	0.25946	0.661999	0.325241	0.026001	1.24135	0.848079	0.879047	1.33779	0.969828	0.475107	1.71768
32	sugg	BWE/BWS	iso10	3	rs30649561	75977304	4	18	Fstl5:I	0.683236	0.2358	0.412826	0.881799	0.028292	0.236067	0.009491	0.114061	0.054536	0.201418	0.035092	0.152606	0.244569	0.715498	0.31245	0.590398	1.03325	0.076863	0.051783	0.053507	0.16334	0.483317	0.104801	0.277577	1.33656	1.09043	1.06896	0.948328	0.906421	0.25946	0.661999	0.325241	0.026001	1.24135	0.848079	0.879047	1.33779	0.969828	0.475107	1.71768
33	sugg	VW/BWS	iso1; ate	3	rs31137966	82995959	12	10	=	0.064077	0.178708	0.163147	0.3205	0.449092	0.556192	0.283876	0.120077	0.420285	0.534868	0.257013	0.090225	0.778731	0.307679	0.442454	0.656314	0.752474	0.739416	1.09671	0.515056	0.248824	1.55949	1.37091	0.699779	0.31106	3.68892	4.80286	4.99313	1.84654	6.29754	5.87395	7.13295	2.28708	0.869561	0.502275	1.55488	1.19706	1.29581	0.536598	0.349761
34	sugg	Pdur	ate	4	rs13477632	32833342	14	6	Mdn1:I	0.123745	0.225152	0.0979	0.430914	0.629845	0.723021	0.987873	1.62547	0.600819	0.691962	0.951163	1.53579	1.4716	0.409675	0.71985	0.778384	1.05327	0.267952	0.14769	0.54033	0.17155	0.93599	0.646066	0.996123	0.364647	0.286016	0.220294	0.225213	0.381186	0.314804	0.195614	0.045982	0.044122	0.613186	0.229597	1.03102	0.324359	1.93693	1.28188	1.02448
35	sugg	Pamp	ctr	4	rs32043717	75063330	7	15	=	0.101269	0.222297	5.2e-05	0.134418	0.164147	0.130883	0.120605	0.321148	0.158038	0.138961	0.114033	0.311226	0.409699	0.293498	0.256079	0.321007	0.25223	0.732509	0.703898	0.541774	0.838351	0.832961	1.23552	0.727073	1.03603	1.47071	1.21773	1.31854	1.22662	1.27926	1.34467	1.59893	1.90844	0.116664	0.069696	0.246695	0.118292	0.225534	0.915973	0.296658
35	sugg	Pamp	ctr	4	rs13477782	75116885	6	14	=	0.057215	0.018035	0.093308	0.070639	0.030457	0.036198	0.01076	0.239538	0.022037	0.031748	0.003651	0.229359	0.604531	0.445308	0.504519	0.42308	0.36612	0.498566	0.479144	0.457407	0.837304	0.533616	0.812805	0.601654	1.01276	1.26881	1.03659	1.09939	1.30064	1.03886	1.02085	1.32404	1.94669	0.226785	0.006256	0.236745	0.144315	0.138025	0.596544	0.304744
35	sugg	Pamp	ctr	4	rs32856829	75280888	15	7	=	0.101082	0.222297	5.2e-05	0.134418	0.164147	0.130883	0.120829	0.321148	0.158038	0.138961	0.114033	0.311226	0.409699	0.293498	0.256079	0.321007	0.25223	0.731693	0.703898	0.541774	0.838351	0.836496	1.23552	0.727073	1.03603	1.47286	1.21773	1.31854	1.26144	1.27926	1.34467	1.59893	1.93422	0.11633	0.069696	0.246695	0.118292	0.225534	0.915973	0.297007
36	sugg	Parea	ctr	4	rs28089283	80946309	12	8	Mpdz:I	0.023096	0.2729	0.123733	0.038556	0.047634	0.035095	0.043992	0.348562	0.043205	0.051694	0.032431	0.323755	0.437637	0.536552	0.288108	0.536041	0.534447	0.745235	0.894318	0.448245	0.8927	0.466216	0.971463	0.354938	0.751499	1.4672	0.867276	1.62776	2.28531	0.675294	0.957046	1.10149	1.77422	0.033377	0.371712	0.307649	0.156603	0.184441	0.437389	0.218935
37	sugg	Pamp	ctr	4	rs3712258	85707782	14	6	=	0.057215	0.018035	0.094134	0.070639	0.030457	0.036198	0.01076	0.239538	0.022037	0.031748	0.003672	0.229359	0.604531	0.445308	0.504519	0.42308	0.36612	0.498566	0.479144	0.457407	0.837304	0.533616	0.812805	0.601654	1.01276	1.26881	1.03659	1.09939	1.30064	1.03886	1.02085	1.32404	1.94669	0.226785	0.006256	0.236745	0.144297	0.138025	0.596544	0.304744
37	sugg	Pamp	ctr	4	rs28067393	85745682	6	14	=	0.087195	0.01375	0.045523	0.058918	0.045644	0.016709	0.054189	0.346998	0.031663	0.01561	0.044065	0.32568	0.572625	0.581286	0.650757	0.489008	0.466644	0.577521	0.603356	0.750514	1.00869	0.498383	0.620703	0.751939	0.99454	3.05438	2.60454	3.15153	4.34813	1.77188	2.18221	2.51898	3.87894	0.305266	0.102446	0.266676	0.27286	0.038144	0.136822	0.013481
38	sugg	Qamp	ctr	4	rs28147403	94873418	5	15	=	0.423343	0.100812	0.587917	0.304985	0.002001	0.069251	0.187134	0.111924	0.016665	0.058615	0.217476	0.125517	0.380826	0.200108	0.202199	0.379793	0.181096	0.299527	0.010633	0.179602	0.191123	0.063451	0.09779	0.109718	0.070354	0.336884	0.494745	0.150923	0.020047	0.494726	0.448343	0.199446	0.067967	0.679618	0.24879	0.38728	0.108355	0.379479	0.329974	0.116682
39	sugg	Pamp	ctr	4	rs3687764	95416080	6	14	2310009E04Rik:I	0.057215	0.018035	0.093308	0.070639	0.030457	0.036198	0.01076	0.239538	0.022037	0.031748	0.003651	0.229359	0.604531	0.445308	0.504519	0.42308	0.36612	0.498566	0.479144	0.457407	0.837304	0.533616	0.812805	0.601654	1.01276	1.26881	1.03659	1.09939	1.30064	1.03886	1.02085	1.32404	1.94669	0.226785	0.006256	0.236745	0.144315	0.138025	0.596544	0.304744
40	sugg	ST	iso10	4	rs32744495	108876670	11	11	=	0.189609	0.040326	0.051335	0.154007	0.001454	0.012156	0.088438	0.183988	0.013162	0.014753	0.081593	0.18449	0.078662	0.061157	0.055598	0.079329	0.097935	0.164079	0.021316	0.145478	0.493721	0.41257	0.085634	0.18808	0.171422	0.155648	0.028749	0.088975	0.477807	0.062898	0.027058	0.055168	0.234716	0.480938	0.031629	0.307895	0.041814	0.320551	0.29764	0.03437
40	sugg	ST	iso10	4	rs28131978	109118365	12	10	=	0.738891	0.32433	0.565068	0.026121	0.222625	0.236054	0.215156	0.024599	0.252835	0.242875	0.242149	0.02079	0.253776	0.3617	0.253523	0.273869	0.367128	0.48221	0.272491	0.286165	0.438332	0.658114	0.136901	0.380322	0.22355	0.138531	0.034869	0.081069	0.511492	0.009253	0.024529	0.013892	0.351757	0.839761	0.1791	0.465193	0.06756	0.137909	0.237186	0.1453
40	sugg	ST	iso10	4	rs28285244	111044588	10	12	=	0.738891	0.32433	0.565068	0.026121	0.222625	0.236054	0.215156	0.024606	0.252835	0.242875	0.242149	0.02081	0.253776	0.3617	0.253523	0.273869	0.367128	0.48221	0.272491	0.286165	0.438332	0.658114	0.136901	0.380322	0.22355	0.138531	0.034869	0.081069	0.511492	0.009253	0.024529	0.013892	0.351757	0.839761	0.1791	0.465193	0.06756	0.137909	0.237186	0.1453
40	sugg	ST	iso10	4	rs4135422	111083108	12	10	=	0.738891	0.32433	0.565068	0.026121	0.222625	0.236054	0.215156	0.024599	0.252835	0.242875	0.242149	0.02079	0.253776	0.3617	0.253523	0.273869	0.367128	0.48221	0.272491	0.286165	0.438332	0.658114	0.136901	0.380322	0.22355	0.138531	0.034869	0.081069	0.511492	0.009253	0.024529	0.013892	0.351757	0.839761	0.1791	0.465193	0.06756	0.137909	0.237186	0.1453
40	sugg	ST	iso10	4	rs28270382	111131001	12	10	2310026E23Rik:I	0.738891	0.32433	0.565068	0.026121	0.222625	0.236054	0.215156	0.024599	0.252835	0.242875	0.242149	0.02079	0.253776	0.3617	0.253523	0.273869	0.367128	0.48221	0.272491	0.286165	0.438332	0.658114	0.136901	0.380322	0.22355	0.138531	0.034869	0.081069	0.511492	0.009253	0.024529	0.013892	0.351757	0.839761	0.1791	0.465193	0.06756	0.137909	0.237186	0.1453
40	sugg	ST	iso10	4	rs32144488	111279112	11	11	=	0.189609	0.040326	0.051335	0.154007	0.001454	0.012156	0.088438	0.183988	0.013162	0.014753	0.081593	0.18449	0.078662	0.061157	0.055598	0.079329	0.097935	0.164079	0.021316	0.145478	0.493721	0.41257	0.085634	0.18808	0.171422	0.155648	0.028749	0.088975	0.477807	0.062898	0.027058	0.055168	0.234716	0.480938	0.031629	0.307895	0.041814	0.320551	0.29764	0.03437
40	sugg	ST	iso10	4	rs31891483	111279990	11	11	=	0.189609	0.040326	0.051335	0.154007	0.001454	0.012156	0.088438	0.183988	0.013162	0.014753	0.081593	0.18449	0.078662	0.061157	0.055598	0.079329	0.097935	0.164079	0.021316	0.145478	0.493721	0.41257	0.085634	0.18808	0.171422	0.155648	0.028749	0.087644	0.477807	0.062898	0.027058	0.057175	0.234716	0.480938	0.031629	0.307895	0.041814	0.320551	0.29764	0.03433
40	sugg	ST	iso10	4	rs27516555	111282104	11	11	=	0.189609	0.040326	0.051335	0.154007	0.001454	0.012156	0.088438	0.183988	0.013162	0.014753	0.081593	0.18449	0.078662	0.061157	0.055598	0.079329	0.097935	0.164079	0.021316	0.145478	0.493721	0.41257	0.085634	0.18808	0.171422	0.155648	0.028749	0.087644	0.477807	0.062898	0.027058	0.057175	0.234716	0.480938	0.031629	0.307895	0.041814	0.320551	0.29764	0.03433
41	sugg	Samp	ate	4	rs32562575	114206104	6	14	OTTMUSG00000008561:I	0.323612	0.163196	0.003937	0.021855	0.42288	0.387306	0.106397	0.047606	0.425789	0.37289	0.099836	0.046328	0.17548	0.583467	0.290741	0.250335	0.372413	0.094732	0.007255	0.354509	0.429791	0.360143	0.083733	0.123069	0.104425	0.066711	0.102275	0.250698	0.381895	0.349567	0.080757	0.049814	0.183412	0.017579	0.111739	0.068775	0.036617	1.05071	0.042045	0.573222
10	SIGNIF	QTc; QT	iso10	4	rs27551820	123753350	14	8	=	1.33573	0.741316	1.13836	0.295335	0.205834	0.238086	0.194081	0.047459	0.254251	0.264879	0.243826	0.026204	0.126037	0.155134	0.084621	0.069342	0.186606	2.1659	1.12185	1.59486	0.211531	2.38355	0.753313	1.39398	0.219815	0.078567	0.17812	0.135678	0.301701	0.204648	0.092574	0.040836	0.272711	2.20844	0.750421	1.50695	0.6158	0.122542	0.518371	0.334305
42	sugg	BWE	iso10	4	rs32851583	136024312	14	8	Luzp1:L	4.00609	3.29595	2.58023	4.77102	1.98923	1.76097	1.72029	1.60826	2.1392	1.86501	1.88835	1.7829	4.91525	5.59019	5.29476	5.19548	7.11335	0.295622	0.357821	0.136336	0.374404	0.467734	0.235417	0.014957	0.602119	0.489305	0.346856	0.915194	0.817365	0.283214	0.459999	0.630257	0.583642	1.24582	1.18894	0.730461	2.25275	0.144031	0.051314	0.407219
43	sugg	VWI; VW/BWS	iso1 | iso10	4	rs6339927	151355820	5	16	Thap3:L	0.38717	0.315998	0.104423	0.101278	0.977773	0.808313	0.809277	1.14957	0.931913	0.785021	0.746823	1.05076	0.179364	0.063567	0.206633	0.230882	0.154195	1.00178	1.44927	0.815281	0.574009	1.0295	0.878131	0.790035	0.789554	3.9749	4.16216	6.38162	5.10965	2.79059	3.05386	5.26067	6.07512	0.414544	0.187414	0.906161	0.753904	0.062873	0.121098	0.050068
43	sugg	VWI	iso10	4	rs32349124	152394133	17	4	=	0.142828	0.055644	0.030759	0.039797	0.627071	0.459537	0.60523	1.0587	0.584817	0.434338	0.553178	0.958175	0.208201	0.186768	0.458378	0.325063	0.247179	0.691455	1.02386	0.805686	0.57432	0.570938	0.367658	0.639404	0.645262	3.4404	3.99012	5.89579	6.15465	2.03403	2.26525	3.93402	5.62657	0.633741	0.392716	0.924678	0.92064	0.08014	0.657644	0.273995
44	sugg	VW/AW	ctr	5	rs33242238	74719524	11	11	=	1.57106	2.5896	1.65621	1.1713	0.295052	0.339107	0.356157	0.13586	0.350953	0.416211	0.427529	0.183483	1.06668	0.677601	1.15162	0.843442	0.640291	1.0208	1.55387	0.513014	0.702368	0.644702	1.49614	0.436757	0.344728	0.324491	0.611568	0.555658	0.466995	0.48852	0.508953	0.728046	0.844438	2.52817	6.02506	1.95782	1.95186	0.282435	0.086768	0.211462
45	sugg	QRS	ate	5	rs29628927	79057102	14	8	=	1.50768	1.05807	1.40452	1.60069	0.697055	0.868068	0.92425	0.527948	0.752007	0.891657	0.999637	0.59255	2.6861	2.22798	2.34722	2.46818	1.90259	0.091565	0.0605	0.159411	0.27298	0.100391	0.047372	0.134659	0.105686	0.739673	0.443314	0.728283	0.593364	0.559909	0.467701	0.672994	0.86886	0.684584	0.300498	0.417399	1.0599	0.009345	0.032577	0.055308
45	sugg	QRS	ate	5	rs31581124	79062276	14	8	=	1.50768	1.05807	1.40452	1.60069	0.697055	0.868068	0.92425	0.527948	0.752007	0.891657	0.999637	0.59255	2.6861	2.22798	2.34722	2.46818	1.90259	0.091565	0.0605	0.159411	0.27298	0.100391	0.047372	0.134659	0.105686	0.739673	0.443314	0.728283	0.593364	0.559909	0.467701	0.672994	0.86886	0.684584	0.300498	0.417399	1.0599	0.009345	0.032577	0.055308
45	sugg	QRS	ate	5	rs31582044	79092341	14	8	=	1.50768	1.05807	1.40452	1.60069	0.697055	0.868068	0.92425	0.527948	0.752007	0.891657	0.999637	0.59255	2.6861	2.22798	2.34722	2.46818	1.90259	0.091565	0.0605	0.159411	0.27298	0.100391	0.047372	0.134659	0.105686	0.739673	0.443314	0.728283	0.593364	0.559909	0.467701	0.672994	0.86886	0.684584	0.300498	0.417399	1.0599	0.009345	0.032577	0.055308
45	sugg	QRS	ate	5	rs29526848	79141281	14	8	=	1.50768	1.05807	1.40452	1.60069	0.697055	0.868068	0.92425	0.527948	0.752007	0.891657	0.999637	0.59255	2.6861	2.22798	2.34722	2.46818	1.90259	0.091565	0.0605	0.159411	0.27298	0.100391	0.047372	0.134659	0.105686	0.739673	0.443314	0.728283	0.593364	0.559909	0.467701	0.672994	0.86886	0.684584	0.300498	0.417399	1.0599	0.009345	0.032577	0.055308
45	sugg	QRS	ate	5	rs29550731	79190181	14	8	=	1.50768	1.05807	1.40452	1.60069	0.697055	0.868068	0.92425	0.527948	0.752007	0.891657	0.999637	0.59255	2.6861	2.22798	2.34722	2.46818	1.90259	0.091565	0.0605	0.159411	0.27298	0.100391	0.047372	0.134659	0.105686	0.739673	0.443314	0.728283	0.593364	0.559909	0.467701	0.672994	0.86886	0.684584	0.300498	0.417399	1.0599	0.009345	0.032577	0.055308
45	sugg	QRS	ate	5	rs33636866	79273596	14	8	=	1.50768	1.05807	1.40452	1.60069	0.697055	0.868068	0.92425	0.527948	0.752007	0.891657	0.999637	0.59255	2.6861	2.22798	2.34722	2.46818	1.90259	0.091565	0.0605	0.159411	0.27298	0.100391	0.047372	0.134659	0.105686	0.739673	0.443314	0.728283	0.593364	0.559909	0.467701	0.672994	0.86886	0.684584	0.300498	0.417399	1.0599	0.009345	0.032577	0.055308
45	sugg	QRS	ate	5	rs29680805	79273751	14	8	=	1.50768	1.05807	1.40452	1.60069	0.697055	0.868068	0.92425	0.527948	0.752007	0.891657	0.999637	0.59255	2.6861	2.22798	2.34722	2.46818	1.90259	0.091565	0.0605	0.159411	0.27298	0.100391	0.047372	0.134659	0.105686	0.739673	0.443314	0.728283	0.593364	0.559909	0.467701	0.672994	0.86886	0.684584	0.300498	0.417399	1.0599	0.009345	0.032577	0.055308
45	sugg	QRS	ate	5	rs33343559	79305598	14	8	=	1.50768	1.05807	1.40452	1.60069	0.697055	0.868068	0.92425	0.527948	0.752007	0.891657	0.999637	0.59255	2.6861	2.22798	2.34722	2.46818	1.90259	0.091565	0.0605	0.159411	0.27298	0.100391	0.047372	0.134659	0.105686	0.739673	0.443314	0.728283	0.593364	0.559909	0.467701	0.672994	0.86886	0.684584	0.300498	0.417399	1.0599	0.009345	0.032577	0.055308
45	sugg	QRS	ate	5	rs13478344	79330668	8	12	=	1.78399	1.29607	1.365	1.60037	0.809787	1.03656	0.941689	0.518942	0.874248	1.07407	1.01723	0.583073	2.82788	2.36362	2.62044	2.44595	1.87526	0.133262	0.005601	0.186932	0.288795	0.203011	0.057267	0.094054	0.198395	0.643412	0.432087	0.682578	0.56443	0.40557	0.388048	0.524078	0.690309	0.690269	0.397311	0.370222	1.09043	0.108024	0.261124	0.289733
45	sugg	QRS	ate	5	rs33602737	80055916	13	8	=	1.90066	1.30774	1.95463	2.78735	0.903404	0.996216	1.26286	0.854361	0.976514	1.02437	1.39011	0.97223	4.39115	3.14395	3.41371	4.56393	3.74361	0.099967	0.048459	0.15609	0.303114	0.087881	0.044593	0.129774	0.127424	0.705821	0.43293	0.741207	0.565507	0.589874	0.482742	0.685474	0.812383	0.69766	0.324146	0.438271	1.1365	0.036024	0.002963	0.055828
45	sugg	QRS	ate	5	rs29519334	80212596	14	8	=	1.50768	1.05807	1.40452	1.60069	0.697055	0.868068	0.92425	0.527948	0.752007	0.891657	0.999637	0.59255	2.6861	2.22798	2.34722	2.46818	1.90259	0.091565	0.0605	0.159411	0.27298	0.100391	0.047372	0.134659	0.105686	0.739673	0.443314	0.728283	0.593364	0.559909	0.467701	0.672994	0.86886	0.684584	0.300498	0.417399	1.0599	0.009345	0.032577	0.055308
45	sugg	QRS	ate	5	rs3658150	80220904	12	8	=	1.78849	1.29607	1.365	1.60037	0.809787	0.975598	0.941689	0.518942	0.874248	1.01007	1.01723	0.583073	2.82788	2.36362	2.61904	2.44595	1.87526	0.133478	0.005601	0.186932	0.288795	0.203331	0.057267	0.094054	0.196798	0.629988	0.432087	0.703801	0.56443	0.40557	0.388048	0.524078	0.671341	0.694178	0.397311	0.370411	1.09043	0.108024	0.261135	0.289733
45	sugg	QRS	ate	5	rs3722733	80299756	12	8	=	1.78849	1.29607	1.365	1.60037	0.809787	0.975598	0.941689	0.518942	0.874248	1.01007	1.01723	0.583073	2.82788	2.36362	2.61904	2.44595	1.87526	0.133478	0.005601	0.186932	0.288795	0.203331	0.057267	0.094054	0.196798	0.629988	0.432087	0.703801	0.56443	0.40557	0.388048	0.524078	0.671341	0.694178	0.397311	0.370411	1.09043	0.108024	0.261135	0.289733
45	sugg	QRS	ate	5	rs33191019	80329045	14	8	=	1.50768	1.05807	1.40452	1.60069	0.697055	0.868068	0.92425	0.527948	0.752007	0.891657	0.999637	0.59255	2.6861	2.22798	2.34722	2.46818	1.90259	0.091565	0.0605	0.159411	0.27298	0.100391	0.047372	0.134659	0.105686	0.739673	0.443314	0.728283	0.593364	0.559909	0.467701	0.672994	0.86886	0.684584	0.300498	0.417399	1.0599	0.009345	0.032577	0.055308
45	sugg	QRS	ate	5	rs33121778	80329184	14	6	=	1.73161	0.951643	1.64081	1.42672	0.357258	0.402244	0.551479	0.256147	0.41739	0.435338	0.629186	0.312772	1.63408	1.29096	1.35283	1.48012	1.1754	0.893659	0.180939	0.362253	0.611444	0.647534	0.17192	0.345928	0.388399	0.537075	0.426717	0.485403	0.513752	0.479145	0.458094	0.505432	0.652275	2.5191	0.875549	1.56268	1.61705	0.101288	0.064064	0.051008
1	sugg	AW	ate	5	rs29629188	89981612	9	13	Npffr2:I	7.22189	4.34662	4.53245	4.0979	2.20736	1.96586	2.20682	1.81368	2.4156	2.10899	2.48502	1.98081	1.77651	2.07581	1.91517	1.90266	1.65282	3.19776	2.41849	1.28227	2.50309	2.96893	2.30241	1.69899	2.19489	0.359103	0.399289	0.310945	0.315743	0.406115	0.374148	0.48736	0.410475	2.01556	1.39373	0.906675	1.16845	0.083753	0.209963	0.281578
1	sugg	AW	ate	5	rs29824702	89989222	9	13	Npffr2:I	7.22189	4.34662	4.53245	4.0979	2.20736	1.96586	2.20682	1.81368	2.4156	2.10899	2.48502	1.98081	1.77651	2.07581	1.91517	1.90266	1.65282	3.19776	2.41849	1.28227	2.50309	2.96893	2.30241	1.69899	2.19489	0.359103	0.399289	0.310945	0.315743	0.406115	0.374148	0.48736	0.410475	2.01556	1.39373	0.906675	1.16845	0.083753	0.209963	0.281578
1	sugg	AW	ate	5	rs33223269	89997106	11	11	Npffr2:Cn:TI:88	7.4707	3.92343	5.90861	4.43143	2.16189	1.89619	2.41872	1.85213	2.39114	2.02223	2.77058	2.03042	3.26463	2.71155	2.56381	3.03642	2.42956	2.32247	1.42727	0.848809	1.49303	1.74085	0.838493	0.873723	0.923795	0.086863	0.09109	0.01454	0.062947	0.023494	0.029578	0.01611	0.047072	2.27007	1.31001	1.1816	1.1901	0.179063	0.570018	0.045077
1	sugg	AW	ate	5	rs33113341	90008873	13	9	Npffr2:I	7.22189	4.34662	4.53245	4.0979	2.20736	1.96586	2.20682	1.81368	2.4156	2.10899	2.48502	1.98081	1.77651	2.07581	1.91517	1.90266	1.65282	3.19776	2.41849	1.28227	2.50309	2.96893	2.30241	1.69899	2.19489	0.359103	0.399289	0.310945	0.315743	0.406115	0.396937	0.48736	0.448118	2.01556	1.39373	0.906675	1.16845	0.083753	0.209963	0.281578
1	sugg	AW	ate	5	rs33145260	90019954	13	9	=	7.22189	4.34662	4.53245	4.0979	2.20736	1.96586	2.20682	1.81368	2.4156	2.10899	2.48502	1.98081	1.77651	2.07581	1.91517	1.90266	1.65282	3.19776	2.41849	1.28227	2.50309	2.96893	2.30241	1.69899	2.19489	0.359103	0.399289	0.310945	0.315743	0.406115	0.396937	0.48736	0.448118	2.01556	1.39373	0.906675	1.16845	0.083753	0.209963	0.281578
1	sugg	AW	ate	5	rs33716892	90043144	9	13	LOC631105:I	7.22189	4.34662	4.53245	4.0979	2.20736	1.96586	2.20682	1.81368	2.4156	2.10899	2.48502	1.98081	1.77651	2.07581	1.91517	1.90266	1.65282	3.19776	2.41849	1.28227	2.50309	2.96893	2.30241	1.69899	2.19489	0.359103	0.399289	0.310945	0.315743	0.406115	0.374148	0.48736	0.410475	2.01556	1.39373	0.906675	1.16845	0.083753	0.209963	0.281578
1	sugg	AW	ate	5	rs29563542	90132570	9	13	Adamts3:I	7.22189	4.34662	4.53245	4.0979	2.20736	1.96586	2.20682	1.81368	2.4156	2.10899	2.48502	1.98081	1.77651	2.07581	1.91517	1.90266	1.65282	3.19776	2.41849	1.28227	2.50309	2.96893	2.30241	1.69899	2.19489	0.359103	0.399289	0.310945	0.315743	0.406115	0.374148	0.48736	0.410475	2.01556	1.39373	0.906675	1.16845	0.083753	0.209963	0.281578
1	SIGNIF	AW	ate; ctr; iso1	5	rs33077358	90170182	9	12	Adamts3:I	13.9878	6.16572	6.3446	4.79408	2.65796	2.39952	2.66875	1.9425	2.97792	2.59615	3.06771	2.13294	2.86257	2.80451	2.90911	2.77893	2.24506	3.27447	2.30037	1.16667	2.2264	2.9425	2.09327	1.52817	1.93869	0.299063	0.316254	0.220447	0.225616	0.327433	0.293521	0.366834	0.28258	2.37819	1.5408	0.986053	1.21529	0.038546	0.103903	0.220116
1	sugg	AW	ate	5	rs33433961	90170659	9	13	Adamts3:I	7.22189	4.34662	4.53245	4.0979	2.20736	1.96586	2.20682	1.81368	2.4156	2.10899	2.48502	1.98081	1.77651	2.07581	1.91517	1.90266	1.65282	3.19776	2.41849	1.28227	2.50309	2.96893	2.30241	1.69899	2.19489	0.359103	0.399289	0.310945	0.315743	0.406115	0.374148	0.48736	0.410475	2.01556	1.39373	0.906675	1.16845	0.083753	0.209963	0.281578
1	sugg	AW	ate	5	rs29506180	90210975	13	9	Adamts3:I	7.22189	4.34662	4.53245	4.0979	2.20736	1.96586	2.20682	1.81368	2.4156	2.10899	2.48502	1.98081	1.77651	2.07581	1.91517	1.90266	1.65282	3.19776	2.41849	1.28227	2.50309	2.96893	2.30241	1.69899	2.19489	0.359103	0.399289	0.310945	0.315743	0.406115	0.396937	0.48736	0.448118	2.01556	1.39373	0.906675	1.16845	0.083753	0.209963	0.281578
1	SIGNIF	AW	ate	5	rs33251053	90338276	11	9	=	11.9281	5.01375	5.15208	3.93629	1.97581	1.82323	1.9505	1.28504	2.24141	1.98405	2.28466	1.45199	1.83265	2.05884	2.12528	1.97177	1.48389	3.32033	2.25973	1.23436	1.9304	3.64411	2.2308	1.59023	1.67082	0.274768	0.329394	0.304297	0.198518	0.482809	0.40395	0.474066	0.256032	2.29146	1.3838	0.866005	0.993822	0.285639	0.216995	0.218686
1	sugg	AW	ate	5	rs33273296	90455002	14	8	=	6.81062	3.4411	3.64474	2.54803	2.3063	1.97165	2.25031	1.52538	2.54501	2.08792	2.49139	1.62947	2.06949	2.14852	2.14897	2.04756	1.60882	2.45939	1.34722	0.656109	0.93923	2.56595	1.10333	0.815842	0.750922	0.252293	0.20049	0.17755	0.156439	0.347125	0.192605	0.29582	0.149011	1.67923	0.927818	0.508267	0.52868	0.120992	0.132638	0.225392
1	sugg	AW	ate	5	rs29823126	90473245	11	11	=	7.4707	3.92343	5.90861	4.43143	2.16189	1.89619	2.41872	1.85213	2.39114	2.02223	2.77058	2.03042	3.26463	2.71155	2.56381	3.03642	2.42956	2.32247	1.42727	0.848809	1.49303	1.74085	0.838493	0.873723	0.923795	0.086863	0.09109	0.01454	0.062947	0.023494	0.029578	0.01611	0.047072	2.27007	1.31001	1.1816	1.1901	0.179063	0.570018	0.045077
1	sugg	AW	ate	5	rs33096239	90473296	11	11	=	7.4707	3.92343	5.89522	4.43143	2.16189	1.89619	2.41872	1.85213	2.39114	2.02223	2.76082	2.03042	3.26463	2.82355	2.54876	3.03642	2.42956	2.32247	1.42727	0.848809	1.49303	1.74085	0.838493	0.873723	0.923795	0.086863	0.092243	0.01454	0.062947	0.023494	0.029578	0.01611	0.047072	2.27007	1.31065	1.1816	1.1901	0.180351	0.57002	0.04469
1	sugg	AW	ate	5	rs3669296	90492558	11	11	=	7.4707	3.92343	5.90861	4.43143	2.16189	1.89619	2.41872	1.85213	2.39114	2.02223	2.77058	2.03042	3.26463	2.71155	2.56381	3.03642	2.42956	2.32247	1.42727	0.848809	1.49303	1.74085	0.838493	0.873723	0.923795	0.086863	0.09109	0.01454	0.062947	0.023494	0.029578	0.01611	0.047072	2.27007	1.31001	1.1816	1.1901	0.179063	0.570018	0.045077
1	SIGNIF	AW	ate; ctr; iso1	5	rs13478386	90500266	9	11	=	13.9	6.06999	6.40829	4.86206	2.62664	2.24303	2.5627	1.85431	2.9501	2.43075	2.71786	2.04125	3.32222	2.97979	2.9656	3.08279	2.44299	2.74299	1.74808	0.774697	1.57251	2.42186	1.32139	0.972669	1.21151	0.135675	0.092517	0.010963	0.063754	0.125512	0.01543	0.059645	0.029089	2.37546	1.61752	1.09297	1.25429	0.057164	0.275209	0.182199
1	sugg	AW	ate	5	rs29672362	90501778	11	11	=	7.4707	3.92343	5.90861	4.43143	2.16189	1.89619	2.41872	1.85213	2.39114	2.02223	2.77058	2.03042	3.26463	2.71155	2.56381	3.03642	2.42956	2.32247	1.42727	0.848809	1.49303	1.74085	0.838493	0.873723	0.923795	0.086863	0.09109	0.01454	0.062947	0.023494	0.029578	0.01611	0.047072	2.27007	1.31001	1.1816	1.1901	0.179063	0.570018	0.045077
1	sugg	AW	ate	5	rs33570122	90502150	11	11	=	7.4707	3.92343	5.89522	4.43143	2.16189	1.89619	2.41872	1.85213	2.39114	2.02223	2.76082	2.03042	3.26463	2.82355	2.54876	3.03642	2.42956	2.32247	1.42727	0.848809	1.49303	1.74085	0.838493	0.873723	0.923795	0.086863	0.092243	0.01454	0.062947	0.023494	0.029578	0.01611	0.047072	2.27007	1.31065	1.1816	1.1901	0.180351	0.57002	0.04469
1	sugg	AW	ate	5	rs33389676	90556441	11	11	=	7.4707	3.92343	5.90861	4.43143	2.16189	1.89619	2.41872	1.85213	2.39114	2.02223	2.77058	2.03042	3.26463	2.71155	2.56381	3.03642	2.42956	2.32247	1.42727	0.848809	1.49303	1.74085	0.838493	0.873723	0.923795	0.086863	0.09109	0.01454	0.062947	0.023494	0.029578	0.01611	0.047072	2.27007	1.31001	1.1816	1.1901	0.179063	0.570018	0.045077
1	sugg	AW	ate	5	rs31698308	90597098	7	13	=	6.00897	2.76252	2.87232	2.17083	1.76156	1.54269	1.76685	1.31151	1.94212	1.63721	1.96112	1.39282	1.49106	1.6686	1.49263	1.41704	1.10127	2.53391	1.50366	0.838365	1.28857	2.94045	1.47003	1.1424	1.28131	0.374418	0.389216	0.423907	0.390142	0.544193	0.450692	0.690521	0.581369	1.42026	0.769353	0.381662	0.417987	0.290709	0.092197	0.345788
1	sugg	AW	ate	5	rs33088060	90665867	11	11	Ankrd17:I	7.4707	3.92343	5.89522	4.43143	2.16189	1.89619	2.41872	1.85213	2.39114	2.02223	2.76082	2.03042	3.26463	2.82355	2.54876	3.03642	2.42956	2.32247	1.42727	0.848809	1.49303	1.74085	0.838493	0.873723	0.923795	0.086863	0.092243	0.01454	0.062947	0.023494	0.029578	0.01611	0.047072	2.27007	1.31065	1.1816	1.1901	0.180351	0.57002	0.04469
1	SIGNIF	AW	ate; ctr; iso1	5	rs4225368	90925272	9	11	Afp:I	13.9	6.06999	6.40829	4.86206	2.62664	2.24303	2.5627	1.85431	2.9501	2.43075	2.71786	2.04125	3.32222	2.97979	2.9656	3.08279	2.44299	2.74299	1.74808	0.774697	1.57251	2.42186	1.32139	0.972669	1.21151	0.135675	0.092517	0.010963	0.063754	0.125512	0.01543	0.059645	0.029089	2.37546	1.61752	1.09297	1.25429	0.057164	0.275209	0.182199
1	SIGNIF	AW	ate; ctr; iso1	5	rs31707245	90926832	12	10	Afp:I	15.8977	7.16993	7.35282	5.2717	3.09781	2.82048	3.10508	2.12006	3.47959	3.0461	3.57157	2.33247	3.53062	3.40971	3.59613	3.43647	2.7899	3.23319	2.05707	0.920632	1.57767	2.809	1.5821	1.09441	1.15152	0.190507	0.1605	0.052786	0.064394	0.181926	0.098489	0.113279	0.020785	2.76534	1.73708	1.11715	1.29539	0.037237	0.132409	0.108711
1	SIGNIF	AW	ate; ctr; iso1	5	rs31707246	90926931	12	10	Afp:I	15.8977	7.16993	7.35282	5.2717	3.09781	2.82048	3.10508	2.12006	3.47959	3.0461	3.57157	2.33247	3.53062	3.40971	3.59613	3.43647	2.7899	3.23319	2.05707	0.920632	1.57767	2.809	1.5821	1.09441	1.15152	0.190507	0.1605	0.052786	0.064394	0.181926	0.098489	0.113279	0.020785	2.76534	1.73708	1.11715	1.29539	0.037237	0.132409	0.108711
1	SIGNIF	AW	ate; ctr; iso1	5	rs31708314	90928837	10	12	Afp:I	15.8977	7.16993	7.35282	5.27245	3.09781	2.82048	3.10508	2.12006	3.47959	3.0461	3.57157	2.33247	3.53062	3.40971	3.59613	3.43647	2.80185	3.23319	2.05707	0.920632	1.57776	2.809	1.5821	1.09441	1.14498	0.190507	0.1605	0.052786	0.064394	0.181926	0.098489	0.113279	0.020785	2.76534	1.73708	1.11715	1.29545	0.037237	0.132409	0.108711
1	SIGNIF	AW	ate; ctr; iso1	5	rs29726717	90929011	10	12	Afp:I	15.8977	7.16993	7.35282	5.27245	3.09781	2.82048	3.10508	2.12006	3.47959	3.0461	3.57157	2.33247	3.53062	3.40971	3.59613	3.43647	2.80185	3.23319	2.05707	0.920632	1.57776	2.809	1.5821	1.09441	1.14498	0.190507	0.1605	0.052786	0.064394	0.181926	0.098489	0.113279	0.020785	2.76534	1.73708	1.11715	1.29545	0.037237	0.132409	0.108711
1	SIGNIF	AW	ate; ctr; iso1	5	rs3700063	90949077	10	12	Afm:I	15.8977	7.16993	7.35282	5.27245	3.09781	2.82048	3.10508	2.12006	3.47959	3.0461	3.57157	2.33247	3.53062	3.40971	3.59613	3.43647	2.80185	3.23319	2.05707	0.920632	1.57776	2.809	1.5821	1.09441	1.14498	0.190507	0.1605	0.052786	0.064394	0.181926	0.098489	0.113279	0.020785	2.76534	1.73708	1.11715	1.29545	0.037237	0.132409	0.108711
1	sugg	AW	ate	5	rs29628630	91040689	14	8	Rassf6:I	6.81062	3.4411	3.64474	2.54803	2.3063	1.97165	2.25031	1.52538	2.54501	2.08792	2.49139	1.62947	2.06949	2.14852	2.14897	2.04756	1.60882	2.45939	1.34722	0.656109	0.93923	2.56595	1.10333	0.815842	0.750922	0.252293	0.20049	0.17755	0.156439	0.347125	0.192605	0.29582	0.149011	1.67923	0.927818	0.508267	0.52868	0.120992	0.132638	0.225392
1	sugg	AW	ate	5	(no-rs)	91048734	8	14	=	6.72484	3.4411	3.64474	2.54803	2.16278	1.97165	2.24007	1.52538	2.38754	2.08792	2.49139	1.62947	2.06949	2.14852	2.14531	2.04756	1.60882	2.41526	1.34722	0.656109	0.93923	2.52851	1.10333	0.815842	0.750922	0.252293	0.197119	0.17755	0.156439	0.347125	0.192605	0.29582	0.149011	1.6799	0.927818	0.508267	0.52868	0.120992	0.133456	0.225392
1	sugg	AW	ate	5	rs29526747	91073949	14	8	=	6.81062	3.4411	3.64474	2.54803	2.3063	1.97165	2.25031	1.52538	2.54501	2.08792	2.49139	1.62947	2.06949	2.14852	2.14897	2.04756	1.60882	2.45939	1.34722	0.656109	0.93923	2.56595	1.10333	0.815842	0.750922	0.252293	0.20049	0.17755	0.156439	0.347125	0.192605	0.29582	0.149011	1.67923	0.927818	0.508267	0.52868	0.120992	0.132638	0.225392
1	sugg	AW	ate	5	rs33362183	91074138	8	14	=	6.72484	3.4411	3.64474	2.54803	2.16278	1.97165	2.24007	1.52538	2.38754	2.08792	2.49139	1.62947	2.06949	2.14852	2.14531	2.04756	1.60882	2.41526	1.34722	0.656109	0.93923	2.52851	1.10333	0.815842	0.750922	0.252293	0.197119	0.17755	0.156439	0.347125	0.192605	0.29582	0.149011	1.6799	0.927818	0.508267	0.52868	0.120992	0.133456	0.225392
1	sugg	AW	ate	5	rs29684013	91238566	13	8	=	6.70137	5.42331	4.96073	3.66274	2.65903	3.38411	3.3393	1.88596	2.88814	3.55215	3.71186	2.03757	5.97945	3.33143	5.82459	4.31708	2.75563	2.02965	1.13252	0.440515	1.12304	0.939329	0.829506	0.292602	0.339809	0.075021	0.001899	0.038075	0.024082	0.146516	0.075214	0.141205	0.331704	2.24788	1.6157	0.741622	1.01548	0.640622	0.199918	0.349034
1	sugg	BWS		5	rs13478388	91288973	13	7	=	5.22174	4.49063	4.11038	3.34648	2.41397	2.86642	2.94867	1.78178	2.61877	3.02877	3.28345	1.92417	6.00983	3.08352	4.99579	4.1044	2.57325	1.07333	0.714012	0.196832	0.860315	0.519002	0.474997	0.122255	0.25684	0.023384	0.04126	0.118179	0.005048	0.213248	0.160787	0.208951	0.366599	1.06592	0.975133	0.456925	0.853375	0.673393	0.34995	0.292094
1	sugg	AW	ate	5	rs3678132	91491392	11	9	=	7.03942	3.60583	4.86433	3.02418	2.86211	2.75569	3.26532	1.70379	3.12915	2.87671	3.6903	1.83093	3.18228	2.75496	2.63668	2.9707	2.82047	1.78428	1.06868	0.55327	0.686072	1.65186	0.726531	0.722337	0.572296	0.254777	0.312905	0.130988	0.034002	0.226975	0.134006	0.227786	0.063038	0.980597	0.51843	0.455557	0.705343	0.066663	0.406479	0.182744
2	sugg	BWE	iso1	5	rs29551018	97755919	9	12	EG666293:I	3.9409	5.99714	3.93389	4.4322	2.23197	2.16943	2.42778	1.68412	2.3776	2.35391	2.73002	1.85427	5.17314	4.51285	5.3072	6.11543	5.67372	0.453658	1.27002	0.126193	0.627827	0.54519	1.30948	0.378234	0.807888	0.090432	0.019698	0.318747	0.36368	0.033653	0.034516	0.107142	0.268055	0.713295	1.71746	0.607113	1.50614	0.109759	0.410075	0.637706
2	sugg	BWE; AW; BWS	iso1; iso10; ctr | ctr	5	rs29550656	97762858	12	10	EG666293:I	4.6721	6.98436	4.64059	4.88885	2.61747	2.55725	2.83668	1.8477	2.79757	2.76464	3.19338	2.03752	6.11605	5.35929	6.29656	7.19937	6.69311	0.487796	1.15358	0.054359	0.428778	0.539967	0.992605	0.222335	0.455745	0.17182	0.127043	0.519994	0.565722	0.133882	0.186745	0.309674	0.54967	0.911245	1.92759	0.718047	1.59002	0.024511	0.05307	0.444569
2	SIGNIF	AW	ctr; iso1; ate	5	rs31913408	98799267	13	9	1700007G11Rik:I	6.35901	9.08853	7.29106	4.09746	4.16754	4.15911	4.15362	2.13328	4.4714	4.49158	4.76856	2.31071	4.73442	4.1807	4.46639	5.27252	4.05608	1.23024	2.34549	0.539293	0.678521	1.2441	1.77044	0.75958	0.469857	0.274588	0.312312	0.02213	0.111185	0.27772	0.176486	0.076652	0.208876	0.752992	1.48266	0.678727	0.918182	0.020601	0.167495	0.265433
4	SIGNIF	VW/AW	iso10; ctr	6	rs13478842	78327461	15	5	Reg3d:Cs:Y:49	0.847449	1.16934	1.04956	1.9477	0.018031	0.043767	0.013763	0.177156	0.011995	0.001561	0.055685	0.243211	0.473936	0.218433	0.479639	0.367325	0.513986	0.985032	0.968689	0.906214	2.3723	0.5996	1.10554	0.938945	2.26605	0.382866	0.66973	0.550205	0.269652	0.612785	0.628814	0.687895	0.298413	4.22207	6.98726	4.31588	9.3311	0.305364	0.351495	0.144463
4	sugg	VW/AW	ctr	6	rs30612138	78432987	6	15	=	1.81599	2.30943	2.27602	2.39056	0.224107	0.216064	0.402767	0.364666	0.278829	0.286722	0.495374	0.447198	1.03134	0.606712	1.08191	1.06012	0.88332	1.49206	1.52311	0.990214	1.99503	0.805965	1.77049	1.18434	1.52403	0.305824	0.590855	0.471653	0.262126	0.628746	0.540604	0.472207	0.371863	4.41834	7.76396	3.74289	5.27444	0.489726	0.429479	0.061458
4	SIGNIF	VW/AW	iso10; ctr	6	rs30837069	78433200	4	16	=	0.818923	1.00788	0.926044	1.89753	0.010063	0.053653	0.03086	0.26858	0.019986	0.009889	0.071766	0.340814	0.31491	0.116586	0.337574	0.258619	0.480431	1.32524	1.09451	1.20112	2.40492	0.756567	1.12622	1.25775	2.42276	0.166996	0.456974	0.308838	0.158939	0.426399	0.512633	0.413247	0.124767	4.08167	6.70861	4.24519	8.88948	0.498262	0.118162	0.174191
46	sugg	Qamp	iso10	6	rs30112743	92643944	14	7	Prickle2:I	1.75412	1.39611	1.52409	1.81629	0.563596	0.592066	0.941516	1.00137	0.622756	0.639801	1.03893	1.07304	2.98297	1.39515	2.4396	2.12458	1.48745	0.43862	0.205082	0.012334	0.60729	0.01621	0.048923	0.092726	0.232325	0.435946	0.63617	0.374228	0.012444	1.18438	0.783847	0.647173	0.288383	1.36329	1.07014	0.496741	0.725183	1.24548	0.304739	0.40302
46	sugg	Qamp	iso10	6	rs29922380	92701461	11	11	=	1.55899	1.11312	1.72433	2.67993	0.304819	0.17968	0.579159	0.678594	0.354799	0.221673	0.667134	0.777958	1.59773	1.19503	1.35866	1.64858	1.47211	0.511583	0.303752	0.224644	1.32822	0.175848	0.231424	0.219631	1.17539	0.78396	0.997911	0.625286	0.230312	1.10768	0.91145	0.690563	0.216811	2.15694	1.76856	1.34406	2.2527	0.490671	0.079374	0.076232
47	sugg	Qamp	iso10	6	rs30066017	95050402	5	17	=	1.22034	1.51402	1.74131	1.43452	0.442154	0.460645	0.912734	0.777754	0.48703	0.513283	1.0202	0.834168	1.55649	0.570094	1.14881	1.1391	0.985325	0.772008	0.712925	0.400703	0.578383	0.052356	0.353317	0.147041	0.168394	0.06123	0.30119	0.053852	0.003339	0.771508	0.493563	0.337318	0.300705	1.0559	1.56136	0.681436	0.635553	1.99169	0.595253	0.942887
47	sugg	Qamp	iso10	6	rs30845878	95108979	16	5	=	1.44159	1.43676	1.74347	1.45988	0.437897	0.449805	0.90466	0.771151	0.487658	0.499622	1.01226	0.828742	1.67447	0.649334	1.25265	1.22184	1.05486	0.825937	0.604743	0.358905	0.546865	0.072094	0.267402	0.126602	0.162529	0.120104	0.376918	0.093188	0.027885	0.904792	0.592112	0.381647	0.323663	1.396	1.46842	0.711305	0.675273	2.03349	0.630578	0.879742
48	sugg	Qamp	iso10	6	rs30813310	97249542	15	5	Frmd4b:I	1.06848	1.05575	1.31028	1.22296	0.281617	0.273788	0.618853	0.623144	0.319121	0.310707	0.70056	0.671344	1.29188	0.452341	0.93356	0.870808	0.834222	0.619963	0.394221	0.270813	0.51882	0.007678	0.104895	0.04658	0.188096	0.148486	0.39938	0.109635	0.023879	0.883839	0.634248	0.443469	0.268171	1.19962	1.18517	0.622495	0.670829	1.81199	0.69481	1.03746
48	sugg	Qamp	iso10	6	rs30014179	97744438	17	5	=	1.22034	1.51402	1.74131	1.43452	0.432007	0.460645	0.912734	0.777754	0.476056	0.513283	1.06365	0.834168	1.55649	0.570094	1.14881	1.1391	0.985325	0.772008	0.712925	0.400703	0.578383	0.052356	0.353317	0.147041	0.168394	0.06123	0.30119	0.053852	0.003339	0.770892	0.493563	0.337318	0.301385	1.0559	1.56136	0.681436	0.635553	1.96468	0.595253	0.942887
48	sugg	Qamp	iso10	6	rs30660745	97744527	5	17	=	1.22034	1.51402	1.74131	1.43452	0.442154	0.460645	0.912734	0.777754	0.48703	0.513283	1.0202	0.834168	1.55649	0.570094	1.14881	1.1391	0.985325	0.772008	0.712925	0.400703	0.578383	0.052356	0.353317	0.147041	0.168394	0.06123	0.30119	0.053852	0.003339	0.771508	0.493563	0.337318	0.300705	1.0559	1.56136	0.681436	0.635553	1.99169	0.595253	0.942887
48	sugg	Qamp	iso10	6	rs30125881	97920357	17	5	=	1.22034	1.51402	1.74131	1.43452	0.432007	0.460645	0.912734	0.777754	0.476056	0.513283	1.06365	0.834168	1.55649	0.570094	1.14881	1.1391	0.985325	0.772008	0.712925	0.400703	0.578383	0.052356	0.353317	0.147041	0.168394	0.06123	0.30119	0.053852	0.003339	0.770892	0.493563	0.337318	0.301385	1.0559	1.56136	0.681436	0.635553	1.96468	0.595253	0.942887
48	sugg	Qamp	iso10	6	rs30219032	97935412	5	17	=	1.22034	1.51402	1.74131	1.43452	0.442154	0.460645	0.912734	0.777754	0.48703	0.513283	1.0202	0.834168	1.55649	0.570094	1.14881	1.1391	0.985325	0.772008	0.712925	0.400703	0.578383	0.052356	0.353317	0.147041	0.168394	0.06123	0.30119	0.053852	0.003339	0.771508	0.493563	0.337318	0.300705	1.0559	1.56136	0.681436	0.635553	1.99169	0.595253	0.942887
9	SIGNIF	QRS	ctr	6	rs6386657	144262634	8	14	=	0.165386	0.02369	0.093748	0.168088	0.073744	0.034246	0.006867	0.062409	0.081798	0.030181	0.002374	0.046906	0.26681	0.420082	0.230569	0.438561	0.449184	0.140248	0.198059	0.316377	0.110357	0.003165	0.183361	0.04862	0.047021	0.429173	0.430079	0.893406	0.77337	0.210727	0.477302	0.430566	0.500184	0.160444	0.164412	0.289146	0.579653	0.198002	0.008584	0.901731
9	sugg	QRS	ctr	6	rs6401354	144263028	13	8	=	0.04976	0.064647	0.001856	0.100522	0.001208	0.124591	0.086922	0.107582	0.001873	0.120899	0.085291	0.092633	0.093289	0.264776	0.073897	0.256147	0.279261	0.164097	0.17622	0.257554	0.043233	0.000662	0.116321	0.015501	0.169771	0.343384	0.312805	0.708152	0.588614	0.124344	0.320247	0.260031	0.292546	0.077322	0.103132	0.221015	0.520658	0.285796	0.210615	1.11726
9	SIGNIF	QRS	ctr	6	rs6200301	144317470	8	14	=	0.165386	0.02369	0.093748	0.168088	0.073744	0.034246	0.006867	0.062409	0.081798	0.030181	0.002374	0.046906	0.26681	0.420082	0.230569	0.438561	0.449184	0.140248	0.198059	0.316377	0.110357	0.003165	0.183361	0.04862	0.047021	0.429173	0.430079	0.893406	0.77337	0.210727	0.477302	0.430566	0.500184	0.160444	0.164412	0.289146	0.579653	0.198002	0.008584	0.901731
9	SIGNIF	QRS	ctr	6	rs3685482	144361491	13	7	=	0.34693	0.184304	0.274531	0.248173	0.162394	0.129787	0.115067	0.001689	0.176967	0.134851	0.126063	0.016292	0.509632	0.569173	0.45431	0.595652	0.653034	0.041304	0.132569	0.18323	0.14598	0.064473	0.125426	0.024106	0.037231	0.416775	0.309011	0.730499	0.816768	0.247988	0.374736	0.45736	0.714101	0.291507	0.162384	0.331546	0.585753	0.126893	0.006749	0.533418
9	SIGNIF	QRS	ctr	6	rs3716907	144365760	7	13	=	0.34693	0.184304	0.274531	0.248173	0.162394	0.129787	0.115067	0.001689	0.176967	0.134851	0.126063	0.016292	0.509632	0.569173	0.45431	0.595652	0.653034	0.041304	0.132569	0.18323	0.14598	0.064473	0.125426	0.024106	0.037231	0.416775	0.309011	0.730499	0.817944	0.247988	0.374736	0.45736	0.714101	0.291507	0.162384	0.331546	0.585753	0.126574	0.006749	0.532189
9	sugg	QRS	ctr	6	rs4139930	144365819	13	8	=	0.04976	0.064647	0.001856	0.100522	0.001208	0.124591	0.086922	0.107582	0.001873	0.120899	0.085291	0.092633	0.093289	0.264776	0.073897	0.256147	0.279261	0.164097	0.17622	0.257554	0.043233	0.000662	0.116321	0.015501	0.169771	0.343384	0.312805	0.708152	0.588614	0.124344	0.320247	0.260031	0.292546	0.077322	0.103132	0.221015	0.520658	0.285796	0.210615	1.11726
9	sugg	QRS	ate	6	rs30122609	144410215	8	12	=	1.07844	0.622475	1.02428	0.706082	0.154926	0.032441	0.165449	0.011237	0.195462	0.059874	0.210591	0.021153	0.540816	0.599476	0.489862	0.754705	0.631011	0.746893	0.342254	0.302413	0.356156	0.701499	0.395128	0.632456	0.469871	0.471587	0.605936	0.774231	0.803211	0.331144	0.627078	0.435221	0.558761	2.13914	1.6184	2.23409	1.74276	0.00029	0.005028	0.596408
49	sugg	Samp	ctr	7	rs31339434	10913791	10	11	=	0.287139	0.457353	0.502262	0.492417	0.314695	0.534416	0.555867	0.299758	0.318211	0.540487	0.578172	0.317825	0.6054	0.426314	0.739826	0.636724	0.744797	0.036107	0.03771	0.004052	0.015477	0.004758	0.258101	0.10651	0.042668	0.013365	0.059943	0.041252	0.202564	0.045129	0.154478	0.196779	0.156322	0.058651	0.050293	0.007489	0.296974	0.088649	0.93359	0.517892
49	sugg	Samp	ctr	7	rs32238832	10913916	11	10	=	0.287139	0.457353	0.496356	0.492417	0.314695	0.534416	0.555867	0.299758	0.318211	0.540487	0.578172	0.317825	0.6054	0.426314	0.739826	0.636724	0.744797	0.036107	0.03771	0.004052	0.015477	0.004758	0.258101	0.10651	0.042668	0.013468	0.059805	0.041227	0.202564	0.045129	0.154478	0.196779	0.156322	0.058651	0.050283	0.007481	0.296974	0.088649	0.93359	0.517892
49	sugg	Samp	ctr	7	rs31324390	10967089	10	11	Nlrp4d:Cn:KN:366	0.287139	0.457353	0.502262	0.492417	0.314695	0.534416	0.555867	0.299758	0.318211	0.540487	0.578172	0.317825	0.6054	0.426314	0.739826	0.636724	0.744797	0.036107	0.03771	0.004052	0.015477	0.004758	0.258101	0.10651	0.042668	0.013365	0.059943	0.041252	0.202564	0.045129	0.154478	0.196779	0.156322	0.058651	0.050293	0.007489	0.296974	0.088649	0.93359	0.517892
49	sugg	Samp	ctr	7	rs31689138	11041779	11	10	=	0.287139	0.457353	0.496356	0.492417	0.314695	0.534416	0.555867	0.299758	0.318211	0.540487	0.578172	0.317825	0.6054	0.426314	0.739826	0.636724	0.744797	0.036107	0.03771	0.004052	0.015477	0.004758	0.258101	0.10651	0.042668	0.013468	0.059805	0.041227	0.202564	0.045129	0.154478	0.196779	0.156322	0.058651	0.050283	0.007481	0.296974	0.088649	0.93359	0.517892
49	sugg	Samp	ctr	7	rs32212349	11332800	10	11	V1re13:L	0.488847	0.581382	0.735042	0.595387	0.139759	0.231891	0.309475	0.190053	0.15934	0.257258	0.347422	0.216709	0.289187	0.161914	0.388013	0.31622	0.401326	0.419194	0.36927	0.441013	0.341083	0.372199	0.708127	0.617738	0.375716	0.044727	0.011371	0.064401	0.102539	0.035226	0.091962	0.184885	0.031511	0.472719	0.595091	0.530016	0.654864	0.000914	0.78541	0.362899
50	sugg	Ramp	iso10	7	rs32359443	35454362	16	5	=	0.202158	0.106495	0.009185	0.08359	0.035009	0.027213	0.026802	0.123485	0.042998	0.02119	0.025435	0.108068	0.244773	0.289451	0.309331	0.384315	0.528201	0.970052	0.541031	0.475203	0.428608	0.487128	0.374469	0.248913	0.197002	0.621743	0.432082	0.693285	1.22588	0.239196	0.301012	0.372355	0.953117	0.232535	0.119802	0.058298	0.503292	0.375812	0.405678	0.621317
51	sugg	Pamp	ctr	7	rs31849831	93740070	13	8	=	0.176754	0.163247	0.071667	0.288435	0.110792	0.026299	0.061118	0.228855	0.113415	0.035572	0.062127	0.23672	0.139129	0.012331	0.047262	0.035131	0.096012	0.284864	0.268335	0.21964	0.418605	0.529088	0.628076	0.442831	0.828356	0.296361	0.271604	0.262578	0.235278	0.471849	0.420617	0.495533	0.688	0.074099	0.149168	0.017661	0.161964	0.448003	1.02124	0.57212
52	sugg	ST	ate	7	rs32293317	120454637	16	5	Arntl:I	0.219296	0.113924	0.1278	0.15695	0.246024	0.461177	0.356675	0.158563	0.251626	0.436444	0.352739	0.13523	0.880054	0.519905	0.695125	0.465636	0.406167	0.226895	0.392078	0.459534	1.61766	0.372794	0.777212	0.964815	2.30872	0.367301	0.188598	0.147674	0.250309	0.455047	0.320239	0.466901	0.700102	0.017813	0.356108	0.302559	0.673183	0.349924	1.28588	0.87517
52	sugg	ST	ate	7	rs32260654	121146749	5	16	Spon1:I	0.219296	0.113924	0.1278	0.15695	0.246024	0.461177	0.356675	0.158563	0.251626	0.436444	0.352739	0.13523	0.880054	0.519905	0.695125	0.465636	0.406167	0.226895	0.396985	0.459534	1.61766	0.372794	0.777212	0.964815	2.30872	0.367301	0.188598	0.147674	0.250309	0.453167	0.320239	0.473708	0.700102	0.017813	0.355354	0.302559	0.673183	0.349924	1.28588	0.881047
5	SIGNIF	VW/AW	ctr	7	rs32129677	129765856	6	16	Prkcb1:I	2.01879	2.53475	2.4354	2.54035	0.291642	0.290609	0.486311	0.398605	0.352602	0.369203	0.565236	0.485461	1.0871	0.679677	1.21505	1.12934	0.940905	1.66006	1.69668	1.04083	2.08336	0.947499	1.85963	1.29391	1.6625	0.258743	0.555578	0.431682	0.26839	0.514515	0.436689	0.386306	0.334056	4.7482	8.33301	3.70922	5.47187	0.403601	0.529352	0.123179
53	sugg	QTc	ctr	7	rs6207655	151463794	16	6	=	0.085606	0.048514	0.372093	0.047239	0.321496	0.300479	0.246856	0.351377	0.287489	0.26988	0.214886	0.319488	0.335587	0.697448	0.355757	0.411371	0.431828	1.25788	0.419206	1.57344	0.608497	0.688552	0.455914	1.1952	0.257973	0.194143	0.114185	0.029729	0.042385	0.015935	0.151519	0.100599	0.220539	1.23756	0.97544	1.90705	0.954715	0.51283	0.346957	0.492428
53	sugg	QTc	ctr	7	rs6208790	151464006	16	6	=	0.085606	0.048514	0.372093	0.047239	0.321496	0.300479	0.246856	0.351377	0.287489	0.26988	0.214886	0.319488	0.335587	0.697448	0.355757	0.411371	0.431828	1.25788	0.419206	1.57344	0.608497	0.688552	0.455914	1.1952	0.257973	0.194143	0.114185	0.029729	0.042385	0.015935	0.151519	0.100599	0.220539	1.23756	0.97544	1.90705	0.954715	0.51283	0.346957	0.492428
54	sugg	PR	ate; ctr	8	rs31638076	64948238	7	15	=	0.128565	0.13421	0.051165	0.036423	0.042601	0.038989	0.089948	0.457776	0.034085	0.027345	0.078445	0.426044	0.159648	0.05484	0.043345	0.03944	0.423376	0.157231	0.146014	0.039233	0.40994	0.385874	0.435779	0.215985	0.253593	0.148515	0.193759	0.064686	0.045776	0.182034	0.189582	0.160045	0.030278	0.167394	0.196725	0.080807	0.137231	0.836358	1.10864	0.734912
8	SIGNIF	Samp	ate	9	rs3669537	61832109	16	4	Paqr5:I	0.464433	0.454492	0.335179	0.046413	0.116848	0.22335	0.036713	0.208352	0.139063	0.235759	0.051685	0.190104	0.399296	0.326866	0.445318	0.26543	0.15345	0.218849	0.144679	0.00495	0.157355	0.218734	0.021558	0.106675	0.424123	0.347023	0.33212	0.511159	0.687277	0.278245	0.386263	0.739343	1.36651	0.814218	0.602377	0.627761	0.490701	0.044863	0.313911	0.398638
55	sugg	Pamp	ctr	9	rs13480250	66432690	6	14	Usp3:I	0.057215	0.018035	0.093308	0.070639	0.030457	0.036198	0.01076	0.239538	0.022037	0.031748	0.003651	0.229359	0.604531	0.445308	0.504519	0.42308	0.36612	0.498566	0.479144	0.457407	0.837304	0.533616	0.812805	0.601654	1.01276	1.26881	1.03659	1.09939	1.30064	1.03886	1.02085	1.32404	1.94669	0.226785	0.006256	0.236745	0.144315	0.138025	0.596544	0.304744
55	sugg	Samp	ate	9	rs33767791	66646684	5	16	=	0.116189	0.103139	0.41519	0.305921	0.015197	0.019861	0.231155	0.251012	0.017924	0.01147	0.254177	0.259373	0.08152	0.008297	0.002823	0.135958	0.123776	0.187137	0.20599	0.393883	0.319101	0.023152	0.282419	0.460408	0.377825	0.111661	0.08286	0.279996	0.241175	0.010881	0.099957	0.364453	0.451001	0.012921	0.069094	0.108602	0.014453	0.21291	0.084063	0.165017
55	sugg	Samp	ate	9	rs29972551	66673867	4	16	Aph1c:I	0.125585	0.135611	0.432398	0.286588	0.000498	0.032272	0.185185	0.161675	0.003348	0.021395	0.209035	0.172934	0.05422	0.001917	0.013912	0.130864	0.097871	0.186964	0.223611	0.394629	0.324515	0.058431	0.388026	0.527035	0.398847	0.052583	0.025776	0.202876	0.150266	0.00804	0.10939	0.319593	0.356755	0.064885	0.132838	0.201295	0.067093	0.104311	0.364309	0.313164
56	sugg	QTc	ate	9	rs29841406	94556358	15	6	=	0.243781	0.72068	0.088766	0.377169	0.574258	0.834489	0.451044	0.41644	0.551775	0.837526	0.43954	0.42009	0.165161	0.342932	0.424236	0.224857	0.103192	0.073646	0.451412	0.023635	0.640649	0.280975	1.0014	0.069864	0.530254	0.5272	0.833987	0.460659	0.511745	0.784396	1.04734	0.63748	0.505248	0.418163	0.003541	0.553323	0.027301	0.633155	2.00628	0.337512
6	SIGNIF	VW/AW	iso10; ctr	9	rs6219386	115307951	17	5	=	0.963518	1.29084	1.07383	2.1006	0.020635	0.011182	0.029986	0.195189	0.053902	0.03494	0.073723	0.266151	0.443251	0.261068	0.540545	0.39506	0.546472	1.10435	1.12302	0.917872	2.5756	0.740761	1.31041	1.06643	2.66793	0.342396	0.679019	0.549054	0.283265	0.497233	0.563068	0.589279	0.239608	4.43325	7.95312	4.35272	10.0519	0.211364	0.508915	0.001251
6	SIGNIF	VW/AW	iso10; ctr	9	rs29843018	115332730	17	5	=	0.963518	1.29084	1.07383	2.1006	0.020635	0.011182	0.029986	0.195189	0.053902	0.03494	0.073723	0.266151	0.443251	0.261068	0.540545	0.39506	0.546472	1.10435	1.12302	0.917872	2.5756	0.740761	1.31041	1.06643	2.66793	0.342396	0.679019	0.549054	0.283265	0.497233	0.563068	0.589279	0.239608	4.43325	7.95312	4.35272	10.0519	0.211364	0.508915	0.001251
6	SIGNIF	VW/AW	iso10; ctr	9	rs3723101	115356150	5	16	=	0.980358	1.36997	1.07856	2.16891	0.052462	0.011041	0.058673	0.254584	0.090811	0.063421	0.105069	0.337538	0.459822	0.291038	0.574934	0.40473	0.512139	1.07047	1.14792	0.902396	2.8988	0.718061	1.27354	1.04758	2.95058	0.329753	0.685926	0.565399	0.295457	0.487429	0.580922	0.582934	0.231129	4.56111	7.82033	4.2775	9.65111	0.202549	0.498255	0.001075
6	sugg	VW/AW	iso10	9	rs3696902	115545655	6	16	=	0.44455	0.574991	0.767776	1.55953	0.154326	0.224546	0.085141	0.107167	0.121318	0.170059	0.043233	0.163716	0.34267	0.107435	0.240028	0.276604	0.385546	0.607954	0.58811	0.751895	2.17046	0.262464	0.475039	0.71655	1.79203	0.514	0.795194	0.689971	0.266676	0.843602	0.887222	0.914623	0.355677	2.83361	4.15886	3.93513	6.6733	0.437805	0.002962	0.206296
6	SIGNIF	VW/AW	iso10; ctr	9	rs29941875	115674029	5	17	=	0.963518	1.29084	1.07383	2.10368	0.020635	0.011096	0.029986	0.195189	0.053902	0.034773	0.073723	0.266151	0.434108	0.266023	0.540545	0.39506	0.548002	1.10435	1.12302	0.915469	2.65759	0.740761	1.31041	1.06643	2.66793	0.342396	0.679019	0.549054	0.283265	0.497233	0.563068	0.589279	0.239608	4.43325	7.95312	4.35272	10.0519	0.211364	0.510166	0.001251
6	SIGNIF	VW/AW	iso10; ctr	9	rs30473335	115706566	5	17	=	0.963518	1.29084	1.07383	2.10368	0.020635	0.011096	0.029986	0.195189	0.053902	0.034773	0.073723	0.266151	0.434108	0.266023	0.540545	0.39506	0.548002	1.10435	1.12302	0.915469	2.65759	0.740761	1.31041	1.06643	2.66793	0.342396	0.679019	0.549054	0.283265	0.497233	0.563068	0.589279	0.239608	4.43325	7.95312	4.35272	10.0519	0.211364	0.510166	0.001251
57	sugg	ST	ate	9	rs51596770	116669446	7	15	Rbms3:I	0.157936	0.131139	0.038833	0.270662	0.146865	0.202693	0.138975	0.100496	0.124526	0.200419	0.128157	0.113256	0.280197	0.186968	0.061217	0.072672	0.076009	0.022879	0.306983	0.099744	0.81961	0.142001	0.849657	0.447476	1.21392	0.886171	0.687902	0.498022	0.298501	0.898162	0.981757	1.12183	0.645669	0.733469	0.030897	0.290139	0.256271	0.277178	3.15821	1.29802
57	sugg	ST	ate	9	rs30192226	116676047	14	7	Rbms3:I	0.171589	0.110669	0.047197	0.247983	0.126054	0.185196	0.11771	0.075666	0.101944	0.182603	0.106763	0.089145	0.304787	0.215369	0.079474	0.082507	0.0756	0.028274	0.282693	0.095276	0.779404	0.14309	0.84154	0.439566	1.15458	0.889991	0.694979	0.505438	0.304105	0.893888	1.04497	1.10169	0.68966	0.705081	0.02529	0.264223	0.27194	0.265459	3.14981	1.29819
58	sugg	Pdur	ate	10	rs13480742	103966226	6	14	=	0.25965	0.655265	0.28733	0.242062	0.174015	0.18294	0.171196	0.313104	0.182472	0.208712	0.187118	0.313185	0.427015	0.044995	0.269412	0.211678	0.215519	0.344214	0.606566	0.140968	0.111405	0.04964	0.323623	0.044818	0.082077	0.195853	0.002834	0.043454	0.105537	0.283048	0.17389	0.217408	0.161923	0.31591	1.07226	0.284161	0.153166	1.39618	0.631476	0.493797
58	sugg	Pdur	ate	10	rs3716443	104949413	14	6	Tmtc2:I	0.25965	0.655265	0.28733	0.242062	0.174015	0.18294	0.171196	0.313104	0.182472	0.208712	0.187118	0.313185	0.427015	0.044995	0.269412	0.211678	0.215519	0.344214	0.606566	0.140968	0.111405	0.04964	0.323623	0.044818	0.082077	0.193671	0.002834	0.043454	0.105537	0.283048	0.17389	0.217408	0.161923	0.31591	1.07226	0.284161	0.153166	1.39618	0.631779	0.493797
58	sugg	Pdur	ate	10	rs6283474	105018388	6	14	=	0.25965	0.655265	0.28733	0.242062	0.174015	0.18294	0.171196	0.313104	0.182472	0.208712	0.187118	0.313185	0.427015	0.044995	0.269412	0.211678	0.215519	0.344214	0.606566	0.140968	0.111405	0.04964	0.323623	0.044818	0.082077	0.195853	0.002834	0.043454	0.105537	0.283048	0.17389	0.217408	0.161923	0.31591	1.07226	0.284161	0.153166	1.39618	0.631476	0.493797
58	sugg	Pdur	ate	10	rs3088857	105088485	14	6	=	0.25965	0.655265	0.28733	0.242062	0.174015	0.18294	0.171196	0.313104	0.182472	0.208712	0.187118	0.313185	0.427015	0.044995	0.269412	0.211678	0.215519	0.344214	0.606566	0.140968	0.111405	0.04964	0.323623	0.044818	0.082077	0.193671	0.002834	0.043454	0.105537	0.283048	0.17389	0.217408	0.161923	0.31591	1.07226	0.284161	0.153166	1.39618	0.631779	0.493797
59	sugg	AWI	ate	10	rs29373567	120899587	13	9	Rassf3:I	1.93449	1.60173	1.31185	0.391972	0.454271	0.607818	0.547783	0.162608	0.519803	0.662881	0.614464	0.179413	0.152568	0.005602	0.185718	0.00312	0.204601	7.10987	2.63794	2.35952	1.40944	3.21636	2.10824	1.54225	0.452908	1.00187	0.579524	1.08435	0.647189	0.438766	0.460394	0.577336	0.162581	1.92328	1.33617	0.631888	0.260263	0.48796	0.251791	0.957198
59	sugg	AWI	ate	10	rs29322603	121019564	9	12	Tbk1:I	1.61894	1.34128	1.07316	0.301722	0.334231	0.465665	0.416866	0.112862	0.387124	0.513571	0.471897	0.126348	0.0032	0.127119	0.035744	0.144327	0.408689	7.12083	2.80549	2.80743	1.77773	3.25245	2.57411	1.95961	0.700697	1.19675	0.772061	1.57685	0.934131	0.592212	0.717209	0.965416	0.431756	1.65948	1.18074	0.544469	0.218698	0.382544	0.07207	0.79667
59	sugg	AWI	ate	10	rs29377464	121065248	9	13	=	1.93449	1.60173	1.31185	0.391972	0.454271	0.607818	0.547783	0.162608	0.519803	0.662881	0.614464	0.179413	0.152568	0.005602	0.181117	0.00312	0.204601	7.10987	2.63794	2.35952	1.40944	3.21636	2.10824	1.54225	0.452908	1.00187	0.579524	1.08435	0.647189	0.438766	0.460394	0.577336	0.162581	1.92328	1.33617	0.631888	0.260263	0.48796	0.251791	0.957198
60	sugg	QT	iso1	10	rs29354649	124929524	13	8	=	0.043248	0.350339	0.020723	0.092927	0.149049	0.271416	0.054148	0.02129	0.143676	0.279621	0.053442	0.014009	0.062381	0.095706	0.07626	0.125245	0.462079	0.212181	0.409693	0.117237	0.224048	0.11442	0.482893	0.054581	0.121361	0.441407	0.29472	0.330918	0.664852	0.33897	0.609359	0.284487	0.197812	0.059224	0.132086	0.137002	0.420814	0.010556	0.121303	0.112004
60	sugg	QT	iso1	10	rs29320931	124981362	8	13	=	0.043248	0.350339	0.020523	0.092927	0.149049	0.271416	0.054148	0.02129	0.143676	0.279621	0.053442	0.014009	0.062381	0.095706	0.07626	0.125245	0.462079	0.212181	0.409693	0.117237	0.224048	0.11442	0.482893	0.054581	0.121361	0.441407	0.29472	0.330918	0.664852	0.33897	0.609359	0.284487	0.197812	0.059224	0.132086	0.13608	0.424827	0.010556	0.121303	0.112004
61	sugg	AWI	iso1	11	rs26928842	6408113	7	13	Myo1g:I	0.069747	0.294543	0.843406	0.431052	0.331502	0.096312	0.056198	0.191892	0.320067	0.070656	0.02086	0.149381	0.47003	1.03219	0.515461	0.443854	0.377305	1.46839	1.75017	6.22086	2.26397	0.760716	1.99751	4.7104	1.36201	0.774935	0.654699	0.72016	0.129381	0.292633	0.540758	0.400586	0.003976	0.473688	0.989037	1.89521	1.81087	0.323156	0.13833	0.431071
13	SIGNIF	Qamp	ctr	11	rs26857597	28636979	10	10	=	0.964881	0.426359	0.584447	0.614068	0.485377	0.447201	0.847584	0.662853	0.520833	0.448414	0.895601	0.679741	1.78595	1.53182	1.57348	2.0918	1.82211	0.038694	0.213319	0.627785	0.287683	0.016018	0.384238	0.46947	0.173096	0.545894	0.419947	0.318812	0.246416	0.411672	0.406452	0.188403	0.165004	0.314334	0.020767	0.163191	0.066384	0.028687	0.202623	0.338406
62	sugg	ST; QT	ate	11	rs26922747	69240794	4	18	Dnahc2:I	0.223429	0.111383	0.3377	0.07494	0.199446	0.395721	0.391811	0.153213	0.208873	0.376237	0.402483	0.149934	1.56184	0.792403	1.13491	0.973898	1.0661	0.545715	0.726927	0.592499	1.51693	0.732067	1.15139	0.98035	1.8486	0.916426	0.688948	0.656807	0.92887	1.04	0.759125	0.989629	1.50535	0.096617	0.261051	0.018316	0.128802	0.416882	0.926768	0.506333
62	sugg	ST; QT	ate	11	rs26922746	69244327	4	18	Dnahc2:Cs:A:3835	0.223429	0.111383	0.3377	0.07494	0.199446	0.395721	0.391811	0.153213	0.208873	0.376237	0.402483	0.149934	1.56184	0.792403	1.13491	0.973898	1.0661	0.545715	0.726927	0.592499	1.51693	0.732067	1.15139	0.98035	1.8486	0.916426	0.688948	0.656807	0.92887	1.04	0.759125	0.989629	1.50535	0.096617	0.261051	0.018316	0.128802	0.416882	0.926768	0.506333
62	sugg	ST; QT	ate	11	rs26922491	69417061	18	4	Atp1b2:I	0.223429	0.111383	0.3377	0.075297	0.199446	0.395721	0.39166	0.153213	0.208873	0.376237	0.402483	0.149934	1.56184	0.792403	1.13548	0.973898	1.07333	0.545715	0.730998	0.592499	1.46993	0.732067	1.15139	0.98035	1.8486	0.916426	0.688948	0.656807	0.931824	1.00223	0.759125	0.989629	1.50535	0.096617	0.261051	0.018316	0.128802	0.416023	0.926768	0.493267
62	sugg	ST; QT	ate	11	rs6176314	69460160	17	4	Fxr2:I	0.205425	0.090109	0.327495	0.042659	0.183841	0.38131	0.391558	0.139153	0.193653	0.361663	0.435718	0.135577	1.63382	0.825507	1.24567	1.14093	1.34689	0.537448	0.714737	0.568194	1.54967	0.698954	1.10342	0.938493	1.88364	0.887096	0.65846	0.625395	0.900746	0.996176	0.71342	0.953838	1.44784	0.087812	0.269358	0.025121	0.143263	0.397094	0.819739	0.490826
62	sugg	ST; QT	ate	11	rs29444576	70739811	18	4	Rabep1:I	0.223429	0.111383	0.3377	0.075297	0.199446	0.395721	0.39166	0.153213	0.208873	0.376237	0.402483	0.149934	1.56184	0.792403	1.13548	0.973898	1.07333	0.545715	0.730998	0.592499	1.46993	0.732067	1.15139	0.98035	1.8486	0.916426	0.688948	0.656807	0.931824	1.00223	0.759125	0.989629	1.50535	0.096617	0.261051	0.018316	0.128802	0.416023	0.926768	0.493267
62	sugg	ST; QT	ate	11	rs29459446	70815400	18	4	Dhx33:I	0.223429	0.111383	0.3377	0.075297	0.199446	0.395721	0.39166	0.153213	0.208873	0.376237	0.402483	0.149934	1.56184	0.792403	1.13548	0.973898	1.07333	0.545715	0.730998	0.592499	1.46993	0.732067	1.15139	0.98035	1.8486	0.916426	0.688948	0.656807	0.931824	1.00223	0.759125	0.989629	1.50535	0.096617	0.261051	0.018316	0.128802	0.416023	0.926768	0.493267
62	sugg	ST; QT	ate	11	rs29462719	71152462	18	4	=	0.223429	0.111383	0.3377	0.075297	0.199446	0.395721	0.39166	0.153213	0.208873	0.376237	0.402483	0.149934	1.56184	0.792403	1.13548	0.973898	1.07333	0.545715	0.730998	0.592499	1.46993	0.732067	1.15139	0.98035	1.8486	0.916426	0.688948	0.656807	0.931824	1.00223	0.759125	0.989629	1.50535	0.096617	0.261051	0.018316	0.128802	0.416023	0.926768	0.493267
63	sugg	AW/BWS	ate	11	rs29396502	86345207	10	12	Rps6kb1:I	1.69651	1.18767	1.41193	0.624863	0.448136	0.389138	0.504332	0.1262	0.504898	0.436297	0.575726	0.155212	0.109108	0.012036	0.00364	0.034723	0.130916	5.73079	3.62589	3.66759	2.28542	6.95951	4.00962	5.01592	2.60112	1.03708	0.830432	1.41312	0.488698	1.50706	1.07272	1.91267	0.841303	1.51754	1.14354	0.803055	0.733132	0.51083	0.478583	0.311714
63	sugg	AW/BWS	ate	11	rs27026955	86389625	12	10	=	1.69651	1.18767	1.41193	0.624863	0.420053	0.389138	0.504332	0.1262	0.472819	0.436297	0.575726	0.155212	0.108085	0.012036	0.00364	0.034782	0.130916	5.73079	3.62589	3.66759	2.28542	6.95951	4.00962	5.01592	2.60112	1.03708	0.830432	1.41312	0.488698	1.50706	1.07272	1.91267	0.841303	1.51754	1.14354	0.803055	0.734983	0.51083	0.478583	0.311714
63	sugg	AW/BWS	ate	11	rs29425586	86390405	10	12	LOC100043687:L	1.69651	1.18767	1.41193	0.624863	0.448136	0.389138	0.504332	0.1262	0.504898	0.436297	0.575726	0.155212	0.109108	0.012036	0.00364	0.034723	0.130916	5.73079	3.62589	3.66759	2.28542	6.95951	4.00962	5.01592	2.60112	1.03708	0.830432	1.41312	0.488698	1.50706	1.07272	1.91267	0.841303	1.51754	1.14354	0.803055	0.733132	0.51083	0.478583	0.311714
63	sugg	AW/BWS	ate	11	rs27026953	86390522	12	10	LOC100043687:L	1.69651	1.18767	1.41193	0.624863	0.420053	0.389138	0.504332	0.1262	0.472819	0.436297	0.575726	0.155212	0.108085	0.012036	0.00364	0.034782	0.130916	5.73079	3.62589	3.66759	2.28542	6.95951	4.00962	5.01592	2.60112	1.03708	0.830432	1.41312	0.488698	1.50706	1.07272	1.91267	0.841303	1.51754	1.14354	0.803055	0.734983	0.51083	0.478583	0.311714
64	sugg	ST	ate	12	rs29123091	25906440	4	17	=	0.178457	0.118546	0.317865	0.063873	0.191856	0.3849	0.376337	0.145895	0.19836	0.366843	0.386209	0.142144	1.41936	0.721632	1.04743	0.902648	0.992065	0.567391	0.649537	0.546254	1.4374	0.743403	1.05133	0.921486	1.77338	0.827536	0.616944	0.593654	0.862817	0.947019	0.683191	0.916005	1.40542	0.043875	0.238378	0.029563	0.144214	0.389837	0.860725	0.51613
65	sugg	PR	ctr	12	rs29156072	59356199	11	10	=	0.909581	0.664627	0.564067	0.911025	0.033022	0.047628	0.059333	0.077017	0.06534	0.01507	0.091946	0.11568	0.534001	0.441955	0.528373	0.492988	0.257335	0.594268	0.345517	0.123655	1.19778	0.367452	0.349836	0.169728	0.921206	0.536764	0.869613	0.559219	0.143045	0.612999	0.714316	0.554353	0.220948	1.89266	2.02861	0.997548	1.59445	0.160669	0.237854	0.053263
65	sugg	PR	ctr	12	rs29140886	59374432	10	11	=	0.909581	0.664627	0.564067	0.911025	0.033022	0.047628	0.059333	0.077017	0.06534	0.01507	0.091946	0.11568	0.534001	0.441955	0.523782	0.492988	0.257335	0.594268	0.345517	0.123655	1.19778	0.367452	0.347838	0.169728	0.921206	0.536764	0.869613	0.559219	0.143045	0.612999	0.714316	0.554353	0.239349	1.89266	2.02861	0.997548	1.59445	0.160669	0.237854	0.053761
65	sugg	PR	ctr	12	rs29158300	59393712	10	11	=	0.909581	0.664627	0.564067	0.911025	0.033022	0.047628	0.059333	0.077017	0.06534	0.01507	0.091946	0.11568	0.534001	0.441955	0.523782	0.492988	0.257335	0.594268	0.345517	0.123655	1.19778	0.367452	0.347838	0.169728	0.921206	0.536764	0.869613	0.559219	0.143045	0.612999	0.714316	0.554353	0.239349	1.89266	2.02861	0.997548	1.59445	0.160669	0.237854	0.053761
65	sugg	PR	ctr	12	rs29143665	59775606	11	11	=	0.319161	0.545545	0.317113	0.661296	0.048314	0.133138	0.028715	0.021793	0.031254	0.093828	0.004929	0.052388	0.105437	0.091045	0.119265	0.127803	0.005998	0.410273	0.741851	0.291408	1.5819	0.269758	0.876411	0.341919	1.18703	0.175857	0.373479	0.186312	0.046642	0.214573	0.222957	0.1703	0.026739	0.748423	2.04944	0.733456	1.22087	0.044366	0.558078	0.047615
65	sugg	PR	ctr	12	rs29149119	59785306	11	11	=	0.319161	0.545545	0.317113	0.661296	0.048314	0.133138	0.028715	0.021793	0.031254	0.093828	0.004929	0.052388	0.105437	0.091045	0.119265	0.127803	0.005998	0.410273	0.741851	0.291408	1.5819	0.269758	0.876411	0.341919	1.18703	0.175857	0.373479	0.186312	0.046642	0.214573	0.222957	0.1703	0.026739	0.748423	2.04944	0.733456	1.22087	0.044366	0.558078	0.047615
66	sugg	QTc	ate	13	rs29246244	59137659	7	15	Ntrk2:I	0.033824	0.116378	0.285241	0.038884	0.333543	0.424903	0.188918	0.244102	0.303619	0.399514	0.159094	0.22275	0.071827	0.288601	0.194405	0.125366	0.062388	0.355735	0.053253	0.590483	0.056063	0.119729	0.130898	0.452016	0.005737	0.197165	0.545463	0.21262	0.321819	0.370998	0.637186	0.324369	0.42529	0.928231	0.546096	1.256	0.616602	0.484891	1.25109	0.277123
67	sugg	ST; QT	ate	14	rs30800309	55820868	4	18	=	0.223429	0.111383	0.3377	0.07494	0.199446	0.395721	0.391811	0.153213	0.208873	0.376237	0.402483	0.149934	1.56184	0.792403	1.13491	0.973898	1.0661	0.545715	0.726927	0.592499	1.51693	0.732067	1.15139	0.98035	1.8486	0.916426	0.688948	0.656807	0.92887	1.04	0.759125	0.989629	1.50535	0.096617	0.261051	0.018316	0.128802	0.416882	0.926768	0.506333
67	sugg	QT	ate	14	rs30213403	55924144	17	5	=	0.146274	0.228997	0.138499	0.533973	0.185305	0.008039	0.093112	0.414743	0.180704	0.020463	0.097726	0.4306	0.132152	0.090626	0.180827	0.048158	0.029342	0.575135	0.746512	0.485998	1.78413	0.483868	0.932419	0.816564	2.047	0.821549	0.549702	0.386495	0.827394	0.558187	0.42586	0.611234	1.24671	0.000549	0.402887	0.130172	0.329911	0.004506	0.409853	0.442331
67	sugg	QT	ate	14	rs30492871	56762019	17	5	=	0.146274	0.228997	0.138499	0.533973	0.185305	0.008039	0.093112	0.414743	0.180704	0.020463	0.097726	0.4306	0.132152	0.090626	0.180827	0.048158	0.029342	0.575135	0.746512	0.485998	1.78413	0.483868	0.932419	0.816564	2.047	0.821549	0.549702	0.386495	0.827394	0.558187	0.42586	0.611234	1.24671	0.000549	0.402887	0.130172	0.329911	0.004506	0.409853	0.442331
11	SIGNIF	QTc	ate	14	rs30943049	83530089	8	14	=	0.164009	0.166829	0.042065	0.70675	0.439605	0.721648	0.398112	0.833218	0.389579	0.682427	0.368387	0.842453	0.352438	0.250335	0.54789	0.360494	0.588839	0.719733	0.195874	0.439546	0.341742	0.666894	0.016399	0.297745	0.404083	0.320387	0.459884	0.128927	0.279459	0.173767	0.489	0.226805	0.317641	1.17196	0.449511	0.606686	0.134935	0.041403	1.20889	0.33829
68	sugg	AW	ate	15	rs31731999	51575015	16	5	=	6.30562	3.73172	5.27043	2.44527	1.42327	1.08093	1.46672	0.924891	1.59198	1.18419	1.69742	1.02091	1.76863	1.82062	1.58574	2.15884	1.75674	2.66612	2.46246	1.27618	1.04687	2.4491	2.10598	2.01059	1.21217	0.090306	0.09132	0.042807	0.078964	0.124845	0.05433	0.122619	0.029642	2.85538	2.20266	1.91047	1.22907	0.012237	0.004346	0.523301
3	sugg	AWI	iso1	15	rs31733819	96603063	14	7	=	1.43474	1.66931	2.88597	0.603507	0.336783	0.418825	0.602649	0.07643	0.385447	0.480126	0.719052	0.104776	0.099615	0.020115	0.012814	0.102661	0.007343	4.52514	5.56227	6.31761	1.40346	3.68177	3.54378	5.4744	0.915642	0.83583	0.763014	0.952707	0.160903	0.779504	0.594704	0.735781	0.034589	1.53436	1.86698	1.79211	0.785856	0.025922	0.542683	0.349831
3	SIGNIF	AW/BWS; AWI	iso1; ctr | iso1; ctr	15	rs3722513	96621748	8	12	=	0.929593	1.21912	1.63678	0.413146	0.211232	0.193538	0.323482	0.003853	0.241633	0.241276	0.394041	0.018049	0.23645	0.18842	0.224718	0.115178	0.235679	4.59641	7.78042	6.64166	1.85552	5.04661	7.34229	8.00925	1.83324	1.15943	0.934448	1.22511	0.34096	1.40809	0.974634	1.426	0.459766	1.0419	1.81182	1.35374	0.731424	0.293167	0.072795	0.073098
3	sugg	AWI; AW	ctr | iso1	15	rs4137928	96776527	8	12	=	3.32162	4.02118	6.5255	1.84625	1.09218	0.992776	1.47354	0.653762	1.20003	1.11454	1.72557	0.72739	0.763248	0.439063	0.552023	0.823429	0.640376	5.54989	7.23178	4.35769	1.68545	4.18937	4.50672	4.62083	1.32262	0.878845	0.529513	0.49663	0.113694	0.641692	0.320325	0.504649	0.063856	1.82603	2.96534	2.11126	1.25219	0.131654	0.639539	0.062578
3	sugg	AWI	ctr	15	rs13482729	96941901	13	7	=	1.77963	2.13903	2.95263	0.666059	0.457934	0.454809	0.626439	0.076817	0.517857	0.527866	0.75396	0.107692	0.103814	0.041208	0.066624	0.159233	0.022595	5.66804	7.6065	5.22862	1.34957	5.68097	5.03778	5.26843	1.03985	0.869305	0.578753	0.686133	0.092686	0.952783	0.482725	0.688344	0.046218	1.65356	2.56706	1.86826	0.924878	0.12104	0.424788	0.090618
69	sugg	ST	ate	16	rs4217061	89885519	5	15	Tiam1:I	0.290002	0.067524	0.032434	0.309299	0.071395	0.238581	0.193493	0.134659	0.049023	0.22909	0.184965	0.148447	0.174078	0.262903	0.085852	0.058229	0.047775	0.026668	0.199288	0.231075	0.833034	0.021035	0.529452	0.393458	0.857588	0.834985	0.912645	0.644551	0.332304	0.601558	1.00233	0.871253	0.387298	0.868281	0.213106	0.255031	0.222219	0.014784	1.97038	0.430046
70	sugg	Pdur	ate	17	rs32357129	21647009	5	17	Zfp53:U	0.207987	0.013385	0.505947	0.289991	0.188834	0.213966	0.314015	0.141363	0.191705	0.199743	0.329545	0.153849	0.391404	0.476756	0.300636	0.528907	0.653851	0.148728	0.250214	0.065389	0.138926	0.027898	0.159021	0.126294	0.027071	0.286397	0.030226	0.14099	0.389504	0.004704	0.002598	0.040367	0.114197	0.009288	0.452149	0.147903	0.116723	0.396057	0.050882	0.208077
71	sugg	AWI	iso1	17	rs29536698	31575666	15	7	Pde9a:I	0.062196	0.052189	0.444478	0.000466	0.31354	0.239626	0.196716	0.401971	0.302762	0.214722	0.161952	0.371147	1.1271	1.20318	1.245	1.02106	1.02945	1.74208	1.85818	6.30872	1.64175	1.57058	1.81827	4.6439	1.15528	0.901874	0.903523	1.11788	0.372969	0.909696	0.775195	0.732234	0.305961	0.459767	0.546194	1.47473	0.642293	0.117969	0.130437	0.617072
72	sugg	Ramp; QRSarea	iso10	17	rs33178797	41761487	16	5	=	0.555582	0.347866	0.191057	0.034433	0.225997	0.109069	0.113693	0.194924	0.24979	0.120386	0.123066	0.184596	0.109382	0.013016	0.033238	0.004344	0.119046	0.942541	0.427044	0.18994	0.164469	0.458743	0.16399	0.039919	0.022524	0.326905	0.071828	0.131753	0.461991	0.03884	0.053961	0.019215	0.231479	0.463532	0.353138	0.066334	0.313317	0.53871	1.21839	0.609675
73	sugg	Ramp; Qamp	ate; iso1 | ate	17	rs33336165	43332659	12	10	=	0.310714	0.058113	0.423055	0.106968	0.07395	0.035121	0.251389	0.178528	0.088999	0.03415	0.267357	0.17613	0.392575	0.098221	0.160096	0.293433	0.005201	0.317324	0.101838	0.087018	0.105899	0.065729	0.254483	0.12649	0.23129	0.056293	0.216335	0.028102	0.255411	0.437523	0.348451	0.249455	0.015411	0.252569	0.048496	0.061168	0.326718	1.10997	1.08567	0.922521
74	sugg	Ramp	ate	17	rs33593491	44240015	14	8	Enpp4:I	0.260681	0.586313	0.338194	0.47119	0.070961	0.084681	0.034027	0.082881	0.080193	0.112927	0.057133	0.051059	0.10597	0.054544	0.017219	0.007317	0.18338	0.41657	1.13237	0.70801	0.635208	1.04671	1.56947	1.26811	1.31917	0.106746	0.196804	0.092939	0.367246	0.541587	0.315226	0.294455	0.040197	0.361052	1.0695	0.699845	1.74171	1.08731	1.00744	0.634719
74	sugg	Ramp	ate	17	rs3671530	44296310	14	8	=	0.260681	0.586313	0.338194	0.47119	0.070961	0.084681	0.034027	0.082881	0.080193	0.112927	0.057133	0.051059	0.10597	0.054544	0.017219	0.007317	0.18338	0.41657	1.13237	0.70801	0.635208	1.04671	1.56947	1.26811	1.31917	0.106746	0.196804	0.092939	0.367246	0.541587	0.315226	0.294455	0.040197	0.361052	1.0695	0.699845	1.74171	1.08731	1.00744	0.634719
74	sugg	Ramp	ate	17	rs33173652	44469171	14	6	=	0.345893	0.467336	0.446493	0.436118	0.338585	0.351779	0.3599	0.315317	0.344174	0.368056	0.383539	0.327521	0.019619	0.021346	0.103506	0.034208	0.178991	0.896332	1.53272	1.39993	0.637748	1.18645	1.1267	1.52075	0.874333	1.38728	1.63529	1.25961	0.263528	1.35377	0.732498	1.19226	0.381904	0.057225	0.413791	0.191339	0.596416	0.195318	0.138057	0.031931
74	sugg	Ramp	ate	17	rs33392066	44834620	8	14	Runx2:I	0.260681	0.583277	0.338194	0.47119	0.070961	0.084681	0.035414	0.082881	0.080193	0.112927	0.056157	0.051059	0.10597	0.054544	0.017219	0.007317	0.18338	0.41657	1.13237	0.70801	0.635208	1.04671	1.56947	1.26811	1.31917	0.106746	0.196804	0.092939	0.367246	0.541587	0.315538	0.294455	0.039295	0.361052	1.0695	0.699845	1.74171	1.08731	1.00744	0.634719
14	sugg	Ramp; QRSarea	iso10	17	rs13483072	65422131	12	8	=	2.83704	1.72456	1.52034	1.14449	1.34587	0.931859	0.928715	0.985806	1.44739	0.977067	1.01245	1.02029	1.08513	1.07189	0.758155	0.928482	0.846392	1.61603	1.16448	0.433528	0.569974	1.37417	0.597838	0.468158	0.51354	0.297499	0.268939	0.04673	0.209132	0.211906	0.043579	0.046205	0.226374	0.956647	0.646595	0.455675	0.179724	0.116345	1.19049	0.041592
14	SIGNIF	Ramp; QRSarea	iso10	17	rs3719337	65699860	10	12	E130009J12Rik:I	2.00418	1.17793	1.45669	1.06429	1.02483	0.722117	0.831275	0.937711	1.09588	0.749459	0.908275	0.968105	1.01481	0.923461	0.614532	0.889317	0.81091	1.2705	0.849519	0.475463	0.516349	0.872625	0.265089	0.372034	0.317973	0.203263	0.248154	0.029747	0.206811	0.062428	0.025641	0.053118	0.105735	0.875718	0.445452	0.503968	0.143247	0.285371	1.80344	0.339506
14	SIGNIF	Ramp; QRSarea	iso10	17	rs33152649	65712372	12	10	E130009J12Rik:I	2.00669	1.17793	1.45669	1.06429	1.02483	0.722117	0.831275	0.937711	1.09588	0.749459	0.908275	0.968105	1.01481	0.923461	0.614532	0.901219	0.81091	1.28212	0.849519	0.475463	0.516349	0.869986	0.265089	0.372034	0.317973	0.203263	0.249701	0.029747	0.206977	0.062428	0.02646	0.053118	0.105735	0.875767	0.445452	0.503968	0.143247	0.285371	1.80326	0.339506
14	SIGNIF	Ramp; QRSarea	iso10	17	rs6389527	65725854	12	10	E130009J12Rik:I	2.00669	1.17793	1.45669	1.06429	1.02483	0.722117	0.831275	0.937711	1.09588	0.749459	0.908275	0.968105	1.01481	0.923461	0.614532	0.901219	0.81091	1.28212	0.849519	0.475463	0.516349	0.869986	0.265089	0.372034	0.317973	0.203263	0.249701	0.029747	0.206977	0.062428	0.02646	0.053118	0.105735	0.875767	0.445452	0.503968	0.143247	0.285371	1.80326	0.339506
14	SIGNIF	Ramp; QRSarea	iso10	17	rs33155407	65952627	12	10	Vapa:I	2.00669	1.17793	1.45669	1.06429	1.02483	0.722117	0.831275	0.937711	1.09588	0.749459	0.908275	0.968105	1.01481	0.923461	0.614532	0.901219	0.81091	1.28212	0.849519	0.475463	0.516349	0.869986	0.265089	0.372034	0.317973	0.203263	0.249701	0.029747	0.206977	0.062428	0.02646	0.053118	0.105735	0.875767	0.445452	0.503968	0.143247	0.285371	1.80326	0.339506
14	sugg	Ramp; QRSarea	iso10	17	rs13483074	65959843	8	12	Vapa:I	2.83704	1.72456	1.52034	1.14449	1.34587	0.931859	0.928715	0.985806	1.44739	0.977067	1.01245	1.02029	1.08513	1.07189	0.763306	0.928482	0.846392	1.61603	1.16448	0.433528	0.569974	1.37417	0.597838	0.468158	0.51354	0.297499	0.268939	0.04673	0.209132	0.211906	0.043541	0.046205	0.226374	0.956647	0.646595	0.455675	0.179724	0.116345	1.19283	0.041592
14	sugg	Ramp; QRSarea	iso10	17	rs13483075	66071697	6	14	Rab31:I	0.60258	0.505203	0.363283	0.315225	0.236459	0.11358	0.129087	0.320653	0.255884	0.131384	0.147354	0.325982	0.11245	0.021877	0.001007	0.007795	0.060142	1.21519	0.941421	0.627999	0.894562	0.5358	0.646002	0.43734	0.543027	0.39902	0.245881	0.250656	0.675342	0.047135	0.079143	0.084552	0.499409	0.595681	0.611812	0.348175	0.048889	0.643445	0.470974	0.591155
14	sugg	Ramp; QRSarea	iso10	17	rs33167901	66511431	6	14	=	0.60258	0.505203	0.363283	0.315225	0.236459	0.11358	0.129087	0.320653	0.255884	0.131384	0.147354	0.325982	0.11245	0.021877	0.001007	0.007795	0.060142	1.21519	0.941421	0.627999	0.894562	0.5358	0.646002	0.43734	0.543027	0.39902	0.245881	0.250656	0.675342	0.047135	0.079143	0.084552	0.499409	0.595681	0.611812	0.348175	0.048889	0.643445	0.470974	0.591155
14	SIGNIF	Ramp; QRSarea	iso10	17	rs33089763	66545233	13	7	=	0.939202	0.778013	0.577915	0.393027	0.395283	0.328653	0.284438	0.431279	0.426545	0.350152	0.311314	0.435741	0.389265	0.176129	0.234592	0.167306	0.085259	1.37868	0.917934	0.580112	0.700486	0.540868	0.54655	0.313811	0.275555	0.330761	0.213153	0.202613	0.519564	0.024035	0.040411	0.00178	0.267368	0.784818	0.636865	0.355184	0.020495	0.821617	0.675802	0.782663
14	sugg	Ramp; QRSarea	iso10	17	rs33218325	66546488	7	15	=	0.762559	0.670143	0.489414	0.380786	0.314945	0.223937	0.211605	0.391592	0.339287	0.245353	0.235048	0.397965	0.171948	0.063529	0.071618	0.042604	0.016379	1.43927	1.08506	0.769773	0.911559	0.64068	0.743263	0.532786	0.486726	0.452296	0.321118	0.334698	0.707715	0.065069	0.140739	0.110268	0.461396	0.730291	0.646113	0.374569	0.052831	0.662513	0.383364	0.717722
14	sugg	Ramp; QRSarea	iso10	17	rs33610237	66562419	7	15	=	0.762559	0.670143	0.489414	0.380786	0.314945	0.223937	0.211605	0.391592	0.339287	0.245353	0.235048	0.397965	0.171948	0.063529	0.071618	0.042604	0.016379	1.43927	1.08506	0.769773	0.911559	0.64068	0.743263	0.532786	0.486726	0.452296	0.321118	0.334698	0.707715	0.065069	0.140739	0.110268	0.461396	0.730291	0.646113	0.374569	0.052831	0.662513	0.383364	0.717722
[truncated: 65 more columns]
